# Supplementary material for: 1-[Morpholino(phen­yl)meth­yl]-2-naphthol
Source: Acta Crystallogr Sect E Struct Rep Online. 2010 May 22;66(Pt 6):o1406. doi: 10.1107/S1600536810018064 (PMC2979465; doi:10.1107/S1600536810018064)
Supplement: Supplementary file 1 [file e-66-o1406-sup1.cif]

##############################################################################
###                                                                        ###
###        Electronic paper (Acta Crystallographica Section E)             ###
###                                                                        ###
##############################################################################
#                                                                            #
# This CIF contains the data in a paper accepted for publication in Acta     #
# Crystallographica Section E. It conforms to the requirements of Notes      #
# for Authors for Section E, and has been peer reviewed under the auspices   #
# of the IUCr Commission on Journals.                                        #
#                                                                            #
# Full details of the Crystallographic Information File format               #
# are given in the paper "The Crystallographic Information File (CIF):       #
# a New Standard Archive File for Crystallography" by S. R. Hall, F. H.      #
# Allen and I. D. Brown [Acta Cryst. (1991), A47, 655-685].                  #
#                                                                            #
# The current version of the core CIF dictionary is obtainable from          #
# ftp://ftp.iucr.org/pub/cif_core.dic. The current version number is 2.4.    #
#                                                                            #
# Software is freely available for graphical display of the structure(s) in  #
# this CIF.  For information consult the CIF home page http://www.iucr.org/  #
# cif/home.html                                                              #
#                                                                            #
# This file may be used for bona fide research purposes within the           #
# scientific community so long as proper attribution is given to the journal # 
# article from which it was obtained.                                        #
#                                                                            #
##############################################################################
                                             
data_I
_audit_creation_method     SHELXL-97
_chemical_name_systematic
;
1-[Morpholino(phenyl)methyl]-2-naphthol
;
_chemical_name_common     ?
_chemical_formula_moiety     'C21 H21 N O2'
_chemical_formula_sum     'C21 H21 N O2'
_chemical_formula_iupac     'C21 H21 N O2'
_chemical_formula_weight     319.39
_chemical_melting_point     ?
_symmetry_cell_setting     monoclinic
_symmetry_space_group_name_H-M     'C c'
_symmetry_space_group_name_Hall     'C -2yc'
loop_
    _symmetry_equiv_pos_as_xyz
    'x, y, z'
    'x, -y, z+1/2'
    'x+1/2, y+1/2, z'
    'x+1/2, -y+1/2, z+1/2'
_cell_length_a     10.698(2)
_cell_length_b     19.052(4)
_cell_length_c     16.810(3)
_cell_angle_alpha     90.00
_cell_angle_beta     101.13(3)
_cell_angle_gamma     90.00
_cell_volume     3361.5(12)
_cell_formula_units_Z     8
_cell_measurement_reflns_used     15031
_cell_measurement_theta_min     3.025
_cell_measurement_theta_max     27.74
_cell_measurement_temperature     293(2)
_exptl_crystal_description     'Prism'
_exptl_crystal_colour     'Colorless'
_exptl_crystal_size_max     0.4000
_exptl_crystal_size_mid     0.3000
_exptl_crystal_size_min     0.2000
_exptl_crystal_density_diffrn     1.262
_exptl_crystal_density_meas     ?
_exptl_crystal_density_method     'not measured'
_exptl_crystal_F_000     1360
_exptl_absorpt_coefficient_mu     0.081
_exptl_absorpt_correction_type     multi-scan
_exptl_absorpt_process_details     '(CrystalClear; Rigaku, 2005)'
_exptl_absorpt_correction_T_min     0.971
_exptl_absorpt_correction_T_max     0.984
_exptl_special_details
;
;
_diffrn_ambient_temperature     293(2)
_diffrn_radiation_type     MoK\a
_diffrn_radiation_wavelength     0.71073
_diffrn_radiation_source     'fine-focus sealed tube'
_diffrn_radiation_monochromator     graphite
_diffrn_measurement_device_type     'Rigaku SCXmini'
_diffrn_measurement_method     'CCD_Profile_fitting'
_diffrn_detector_area_resol_mean     13.6612
_diffrn_reflns_number     17285
_diffrn_reflns_av_R_equivalents     0.0542
_diffrn_reflns_av_sigmaI/netI     0.0436
_diffrn_reflns_theta_min     3.03
_diffrn_reflns_theta_max     27.48
_diffrn_reflns_theta_full     27.48
_diffrn_measured_fraction_theta_max     0.998
_diffrn_measured_fraction_theta_full     0.998
_diffrn_reflns_limit_h_min     -13
_diffrn_reflns_limit_h_max     13
_diffrn_reflns_limit_k_min     -24
_diffrn_reflns_limit_k_max     24
_diffrn_reflns_limit_l_min     -21
_diffrn_reflns_limit_l_max     21
_diffrn_standards_number     0
_diffrn_standards_interval_count     .
_diffrn_standards_interval_time     .
_diffrn_standards_decay_%     ?
_refine_special_details
;
Refinement of <i>F</i>^2^ against ALL reflections. The weighted <i>R</i>-factor
wR and goodness of fit <i>S</i> are based on <i>F</i>^2^, conventional
<i>R</i>-factors <i>R</i> are based on <i>F</i>, with <i>F</i> set to zero for
negative <i>F</i>^2^. The threshold expression of <i>F</i>^2^ >
\s(<i>F</i>^2^) is used only for calculating <i>R</i>-factors(gt) etc. and is
not relevant to the choice of reflections for refinement. <i>R</i>-factors
based on <i>F</i>^2^ are statistically about twice as large as those based on
<i>F</i>, and <i>R</i>- factors based on ALL data will be even larger.
;
_reflns_number_total     3849
_reflns_number_gt     3058
_reflns_threshold_expression     I>2sigma(I)
_refine_ls_structure_factor_coef     Fsqd
_refine_ls_matrix_type     full
_refine_ls_R_factor_all     0.0661
_refine_ls_R_factor_gt     0.0489
_refine_ls_wR_factor_gt     0.1089
_refine_ls_wR_factor_ref     0.1182
_refine_ls_goodness_of_fit_ref     1.080
_refine_ls_restrained_S_all     1.080
_refine_ls_number_reflns     3849
_refine_ls_number_parameters     433
_refine_ls_number_restraints     2
_refine_ls_hydrogen_treatment     constr
_refine_ls_weighting_scheme     calc
_refine_ls_weighting_details
         'calc w=1/[\s^2^(Fo^2^)+(0.0632P)^2^+0.0000P] where P=(Fo^2^+2Fc^2^)/3'
_atom_sites_solution_hydrogens     geom
_atom_sites_solution_primary     direct
_atom_sites_solution_secondary     difmap
_refine_ls_shift/su_max     0.001
_refine_ls_shift/su_mean     0.000
_refine_diff_density_max     0.159
_refine_diff_density_min     -0.173
_refine_ls_extinction_method     none
_refine_ls_extinction_coef     ?
loop_
    _atom_type_symbol
    _atom_type_description
    _atom_type_scat_dispersion_real
    _atom_type_scat_dispersion_imag
    _atom_type_scat_source
    'C' 'C' 0.0033 0.0000
                         'International Tables Vol C Tables 4.2.6.8 and 6.1.1.4'
    'H' 'H' 0.0000 0.0000
                         'International Tables Vol C Tables 4.2.6.8 and 6.1.1.4'
    'N' 'N' 0.0061 0.0000
                         'International Tables Vol C Tables 4.2.6.8 and 6.1.1.4'
    'O' 'O' 0.0106 0.0000
                         'International Tables Vol C Tables 4.2.6.8 and 6.1.1.4'
_computing_data_collection     '<i>CrystalClear</i> (Rigaku, 2005)'
_computing_cell_refinement     '<i>CrystalClear</i> (Rigaku, 2005)'
_computing_data_reduction     '<i>CrystalClear</i> (Rigaku, 2005)'
_computing_structure_solution     '<i>SHELXS97</i> (Sheldrick, 2008)'
_computing_structure_refinement     '<i>SHELXL97</i> (Sheldrick, 2008)'
_computing_molecular_graphics     '<i>SHELXTL</i> (Sheldrick, 2008)'
_computing_publication_material     '<i>PRPKAPPA</i> (Ferguson, 1999)'
loop_
    _atom_site_type_symbol
    _atom_site_label
    _atom_site_fract_x
    _atom_site_fract_y
    _atom_site_fract_z
    _atom_site_U_iso_or_equiv
    _atom_site_adp_type
    _atom_site_calc_flag
    _atom_site_refinement_flags
    _atom_site_occupancy
    _atom_site_disorder_assembly
    _atom_site_disorder_group
    N N2 0.53090(16) 0.19838(9) 0.19756(11) 0.0335(4) Uani d . 1 . .
    C C17 0.5490(2) 0.12943(11) 0.24134(13) 0.0328(5) Uani d . 1 . .
    H H5A 0.5742 0.1395 0.2994 0.039 Uiso calc R 1 . .
    C C10 0.42262(19) 0.08974(11) 0.22848(13) 0.0336(5) Uani d . 1 . .
    O O4 0.53666(18) 0.34790(9) 0.18615(13) 0.0604(5) Uani d . 1 . .
    C C1 0.3388(2) 0.09325(12) 0.15454(15) 0.0412(6) Uani d . 1 . .
    O O3 0.35751(19) 0.13448(9) 0.09251(11) 0.0565(5) Uani d . 1 . .
    H H3A 0.4235 0.1570 0.1063 0.085 Uiso calc R 1 . .
    C C11 0.6534(2) 0.08461(11) 0.21689(13) 0.0351(5) Uani d . 1 . .
    C C9 0.3940(2) 0.04394(11) 0.28937(14) 0.0363(5) Uani d . 1 . .
    C C4 0.2814(2) 0.00276(12) 0.27362(17) 0.0473(6) Uani d . 1 . .
    C C2 0.2279(2) 0.05124(14) 0.13943(18) 0.0544(7) Uani d . 1 . .
    H H18A 0.1729 0.0540 0.0894 0.065 Uiso calc R 1 . .
    C C16 0.7790(2) 0.09322(13) 0.25646(16) 0.0456(6) Uani d . 1 . .
    H H20A 0.7991 0.1263 0.2976 0.055 Uiso calc R 1 . .
    C C8 0.4750(3) 0.03519(13) 0.36612(15) 0.0456(6) Uani d . 1 . .
    H H23A 0.5511 0.0601 0.3782 0.055 Uiso calc R 1 . .
    C C6 0.3308(3) -0.04833(14) 0.4069(2) 0.0664(8) Uani d . 1 . .
    H H26A 0.3100 -0.0779 0.4464 0.080 Uiso calc R 1 . .
    C C38 0.6490(2) 0.23667(12) 0.19652(15) 0.0431(6) Uani d . 1 . .
    H H28A 0.7049 0.2084 0.1705 0.052 Uiso calc R 1 . .
    H H28B 0.6924 0.2462 0.2516 0.052 Uiso calc R 1 . .
    C C3 0.2011(2) 0.00725(15) 0.1967(2) 0.0567(8) Uani d . 1 . .
    H H29A 0.1284 -0.0206 0.1853 0.068 Uiso calc R 1 . .
    C C35 0.4481(2) 0.24405(13) 0.23544(16) 0.0443(6) Uani d . 1 . .
    H H31A 0.4892 0.2545 0.2908 0.053 Uiso calc R 1 . .
    H H31B 0.3684 0.2202 0.2368 0.053 Uiso calc R 1 . .
    C C5 0.2527(3) -0.04283(13) 0.3339(2) 0.0614(8) Uani d . 1 . .
    H H32A 0.1785 -0.0695 0.3231 0.074 Uiso calc R 1 . .
    C C36 0.4222(2) 0.31094(13) 0.18800(19) 0.0534(7) Uani d . 1 . .
    H H34A 0.3797 0.3002 0.1330 0.064 Uiso calc R 1 . .
    H H34B 0.3659 0.3404 0.2124 0.064 Uiso calc R 1 . .
    C C7 0.4425(3) -0.00951(14) 0.42262(18) 0.0606(8) Uani d . 1 . .
    H H38A 0.4966 -0.0139 0.4728 0.073 Uiso calc R 1 . .
    C C15 0.8748(2) 0.05256(15) 0.23472(18) 0.0556(7) Uani d . 1 . .
    H H40A 0.9590 0.0592 0.2606 0.067 Uiso calc R 1 . .
    C C12 0.6263(2) 0.03396(12) 0.15697(16) 0.0463(6) Uani d . 1 . .
    H H41A 0.5426 0.0272 0.1301 0.056 Uiso calc R 1 . .
    C C13 0.7221(3) -0.00653(15) 0.13678(19) 0.0610(8) Uani d . 1 . .
    H H42A 0.7023 -0.0404 0.0965 0.073 Uiso calc R 1 . .
    C C14 0.8455(3) 0.00233(15) 0.17493(19) 0.0578(8) Uani d . 1 . .
    H H45A 0.9095 -0.0253 0.1608 0.069 Uiso calc R 1 . .
    C C37 0.6193(3) 0.30486(13) 0.15105(19) 0.0556(7) Uani d . 1 . .
    H H47A 0.6980 0.3300 0.1508 0.067 Uiso calc R 1 . .
    H H47B 0.5800 0.2948 0.0953 0.067 Uiso calc R 1 . .
    C C19 -0.0234(2) 0.20900(12) 0.42768(14) 0.0375(5) Uani d . 1 . .
    O O2 0.31221(16) 0.20204(9) 0.40339(11) 0.0526(5) Uani d . 1 . .
    H H2A 0.3118 0.2429 0.3881 0.079 Uiso calc R 1 . .
    C C18 0.0949(2) 0.23186(11) 0.40893(14) 0.0370(5) Uani d . 1 . .
    C C34 0.1067(2) 0.30540(11) 0.37516(14) 0.0371(5) Uani d . 1 . .
    H H10A 0.0480 0.3362 0.3969 0.045 Uiso calc R 1 . .
    C C20 -0.0342(2) 0.13894(12) 0.45550(14) 0.0437(6) Uani d . 1 . .
    N N1 0.23850(18) 0.33300(9) 0.40308(11) 0.0377(5) Uani d . 1 . .
    C C22 0.1834(3) 0.11606(13) 0.44640(17) 0.0514(7) Uani d . 1 . .
    H H15A 0.2525 0.0856 0.4526 0.062 Uiso calc R 1 . .
    C C28 0.0683(2) 0.30619(12) 0.28318(14) 0.0381(6) Uani d . 1 . .
    C C23 0.1955(2) 0.18532(12) 0.41921(15) 0.0428(6) Uani d . 1 . .
    C C21 0.0716(3) 0.09399(12) 0.46337(16) 0.0512(7) Uani d . 1 . .
    H H21A 0.0644 0.0480 0.4806 0.061 Uiso calc R 1 . .
    C C29 -0.0073(3) 0.35994(14) 0.24450(17) 0.0505(7) Uani d . 1 . .
    H H22A -0.0358 0.3949 0.2753 0.061 Uiso calc R 1 . .
    C C25 -0.2415(3) 0.22877(16) 0.44269(17) 0.0551(7) Uani d . 1 . .
    H H24A -0.3109 0.2588 0.4391 0.066 Uiso calc R 1 . .
    C C24 -0.1317(2) 0.25283(14) 0.42093(15) 0.0461(6) Uani d . 1 . .
    H H25A -0.1286 0.2984 0.4016 0.055 Uiso calc R 1 . .
    C C40 0.2622(2) 0.39992(13) 0.36510(16) 0.0455(6) Uani d . 1 . .
    H H27A 0.2040 0.4354 0.3777 0.055 Uiso calc R 1 . .
    H H27B 0.2476 0.3944 0.3067 0.055 Uiso calc R 1 . .
    O O1 0.4239(2) 0.43231(10) 0.48085(12) 0.0670(6) Uani d . 1 . .
    C C42 0.2647(3) 0.34414(14) 0.49149(15) 0.0498(7) Uani d . 1 . .
    H H33A 0.2516 0.3007 0.5188 0.060 Uiso calc R 1 . .
    H H33B 0.2065 0.3790 0.5055 0.060 Uiso calc R 1 . .
    C C27 -0.1502(3) 0.11634(15) 0.47600(16) 0.0538(7) Uani d . 1 . .
    H H35A -0.1572 0.0706 0.4939 0.065 Uiso calc R 1 . .
    C C39 0.3979(3) 0.42304(16) 0.39600(18) 0.0603(8) Uani d . 1 . .
    H H36A 0.4556 0.3881 0.3815 0.072 Uiso calc R 1 . .
    H H36B 0.4130 0.4669 0.3701 0.072 Uiso calc R 1 . .
    C C33 0.1083(2) 0.25492(15) 0.23553(16) 0.0496(7) Uani d . 1 . .
    H H37A 0.1574 0.2178 0.2601 0.060 Uiso calc R 1 . .
    C C26 -0.2507(3) 0.16011(17) 0.47003(17) 0.0600(8) Uani d . 1 . .
    H H39A -0.3260 0.1446 0.4841 0.072 Uiso calc R 1 . .
    C C41 0.3999(3) 0.36858(14) 0.51903(18) 0.0577(8) Uani d . 1 . .
    H H43A 0.4166 0.3753 0.5773 0.069 Uiso calc R 1 . .
    H H43B 0.4576 0.3326 0.5068 0.069 Uiso calc R 1 . .
    C C30 -0.0413(3) 0.36241(16) 0.16068(19) 0.0608(8) Uani d . 1 . .
    H H44A -0.0928 0.3986 0.1358 0.073 Uiso calc R 1 . .
    C C31 0.0009(3) 0.31159(18) 0.11421(18) 0.0652(9) Uani d . 1 . .
    H H46A -0.0213 0.3134 0.0580 0.078 Uiso calc R 1 . .
    C C32 0.0764(3) 0.25798(19) 0.15184(18) 0.0637(8) Uani d . 1 . .
    H H48A 0.1060 0.2237 0.1208 0.076 Uiso calc R 1 . .
loop_
    _atom_site_aniso_label
    _atom_site_aniso_U_11
    _atom_site_aniso_U_22
    _atom_site_aniso_U_33
    _atom_site_aniso_U_12
    _atom_site_aniso_U_13
    _atom_site_aniso_U_23
    N2 0.0333(9) 0.0309(9) 0.0367(9) -0.0003(7) 0.0080(7) 0.0016(7)
    C17 0.0354(11) 0.0343(11) 0.0281(11) -0.0001(9) 0.0049(9) 0.0003(9)
    C10 0.0316(10) 0.0290(10) 0.0413(12) 0.0003(8) 0.0096(9) 0.0005(9)
    O4 0.0618(11) 0.0321(9) 0.0881(14) -0.0042(8) 0.0169(10) 0.0034(9)
    C1 0.0413(12) 0.0350(12) 0.0452(13) 0.0030(10) 0.0029(10) -0.0010(10)
    O3 0.0657(11) 0.0534(10) 0.0429(10) -0.0086(9) -0.0084(8) 0.0078(8)
    C11 0.0351(11) 0.0335(11) 0.0370(11) 0.0012(9) 0.0081(9) 0.0086(9)
    C9 0.0354(11) 0.0282(10) 0.0487(13) 0.0073(9) 0.0165(9) 0.0023(9)
    C4 0.0394(12) 0.0289(11) 0.0798(18) 0.0037(9) 0.0272(12) -0.0002(11)
    C2 0.0378(13) 0.0491(14) 0.0688(18) 0.0004(11) -0.0082(12) -0.0069(13)
    C16 0.0369(12) 0.0508(14) 0.0464(14) 0.0043(10) 0.0016(11) 0.0067(11)
    C8 0.0546(14) 0.0371(12) 0.0476(14) 0.0076(11) 0.0162(11) 0.0051(11)
    C6 0.0960(19) 0.0336(13) 0.0870(19) 0.0074(14) 0.0614(16) 0.0133(13)
    C38 0.0396(12) 0.0420(13) 0.0488(14) -0.0011(10) 0.0113(10) 0.0094(11)
    C3 0.0312(12) 0.0477(14) 0.091(2) -0.0051(11) 0.0111(13) -0.0089(15)
    C35 0.0429(12) 0.0393(12) 0.0549(14) 0.0017(10) 0.0194(11) -0.0008(11)
    C5 0.0633(15) 0.0359(13) 0.098(2) -0.0014(12) 0.0475(15) 0.0031(14)
    C36 0.0483(14) 0.0377(13) 0.0762(18) 0.0068(11) 0.0171(13) 0.0037(13)
    C7 0.0897(19) 0.0450(15) 0.0536(16) 0.0192(15) 0.0303(14) 0.0110(12)
    C15 0.0308(12) 0.0669(17) 0.0662(17) 0.0072(12) 0.0018(12) 0.0141(14)
    C12 0.0381(12) 0.0464(14) 0.0553(15) 0.0008(10) 0.0114(11) -0.0073(12)
    C13 0.0588(16) 0.0544(16) 0.0750(19) -0.0010(13) 0.0261(14) -0.0199(14)
    C14 0.0439(14) 0.0540(16) 0.0796(19) 0.0138(12) 0.0221(13) 0.0076(14)
    C37 0.0542(15) 0.0443(14) 0.0711(18) -0.0077(12) 0.0192(13) 0.0130(13)
    C19 0.0454(12) 0.0327(11) 0.0341(11) -0.0067(9) 0.0070(9) -0.0050(9)
    O2 0.0488(9) 0.0396(9) 0.0720(12) 0.0057(8) 0.0184(9) -0.0030(9)
    C18 0.0441(12) 0.0278(11) 0.0399(12) -0.0003(9) 0.0103(10) -0.0026(9)
    C34 0.0419(12) 0.0285(11) 0.0443(13) 0.0007(9) 0.0168(10) -0.0001(9)
    C20 0.0594(15) 0.0375(12) 0.0332(12) -0.0132(11) 0.0068(11) -0.0048(10)
    N1 0.0466(11) 0.0290(9) 0.0372(10) -0.0056(8) 0.0069(8) -0.0016(8)
    C22 0.0602(16) 0.0291(12) 0.0616(17) 0.0050(11) 0.0040(13) -0.0047(11)
    C28 0.0325(11) 0.0403(12) 0.0425(13) -0.0050(9) 0.0096(10) -0.0017(10)
    C23 0.0494(14) 0.0325(12) 0.0471(14) 0.0001(10) 0.0112(11) -0.0056(10)
    C21 0.0739(18) 0.0259(11) 0.0515(15) -0.0061(11) 0.0060(13) 0.0006(11)
    C29 0.0495(14) 0.0477(14) 0.0553(16) 0.0022(11) 0.0123(12) 0.0063(12)
    C25 0.0458(14) 0.0672(17) 0.0542(15) -0.0057(13) 0.0146(12) -0.0098(14)
    C24 0.0451(13) 0.0447(13) 0.0491(14) -0.0023(11) 0.0105(11) -0.0039(11)
    C40 0.0554(14) 0.0362(12) 0.0452(14) -0.0058(11) 0.0108(11) 0.0046(10)
    O1 0.0881(14) 0.0447(10) 0.0589(12) -0.0257(10) -0.0086(10) 0.0034(9)
    C42 0.0725(17) 0.0361(13) 0.0408(14) -0.0059(12) 0.0112(12) -0.0002(11)
    C27 0.0680(17) 0.0514(15) 0.0442(14) -0.0234(13) 0.0164(13) -0.0028(12)
    C39 0.0656(17) 0.0520(16) 0.0589(18) -0.0195(14) 0.0008(14) 0.0107(13)
    C33 0.0402(13) 0.0583(16) 0.0480(15) 0.0033(12) 0.0027(11) -0.0083(12)
    C26 0.0582(16) 0.0734(19) 0.0533(16) -0.0282(14) 0.0233(13) -0.0129(14)
    C41 0.0773(19) 0.0415(14) 0.0468(15) -0.0146(13) -0.0064(14) 0.0013(12)
    C30 0.0532(16) 0.0658(18) 0.0595(18) -0.0066(14) 0.0012(13) 0.0185(15)
    C31 0.0532(17) 0.094(2) 0.0445(16) -0.0167(16) -0.0007(13) 0.0018(16)
    C32 0.0526(16) 0.086(2) 0.0529(17) -0.0050(15) 0.0097(13) -0.0204(15)
_geom_special_details
;
All esds (except the esd in the dihedral angle between two l.s. planes) are
estimated using the full covariance matrix. The cell esds are taken into
account individually in the estimation of esds in distances, angles and
torsion angles; correlations between esds in cell parameters are only used
when they are defined by crystal symmetry. An approximate (isotropic)
treatment of cell esds is used for estimating esds involving l.s. planes.
;
loop_
    _geom_bond_atom_site_label_1
    _geom_bond_atom_site_label_2
    _geom_bond_site_symmetry_2
    _geom_bond_distance
    _geom_bond_publ_flag
    N2 C38 . 1.462(3) ?
    N2 C35 . 1.471(3) ?
    N2 C17 . 1.500(3) ?
    C17 C11 . 1.524(3) ?
    C17 C10 . 1.528(3) ?
    C17 H5A . 0.9800 ?
    C10 C1 . 1.387(3) ?
    C10 C9 . 1.422(3) ?
    O4 C37 . 1.415(3) ?
    O4 C36 . 1.418(3) ?
    C1 O3 . 1.351(3) ?
    C1 C2 . 1.413(3) ?
    O3 H3A . 0.8200 ?
    C11 C12 . 1.384(3) ?
    C11 C16 . 1.390(3) ?
    C9 C8 . 1.418(3) ?
    C9 C4 . 1.419(3) ?
    C4 C3 . 1.410(4) ?
    C4 C5 . 1.413(4) ?
    C2 C3 . 1.348(4) ?
    C2 H18A . 0.9300 ?
    C16 C15 . 1.388(4) ?
    C16 H20A . 0.9300 ?
    C8 C7 . 1.370(4) ?
    C8 H23A . 0.9300 ?
    C6 C5 . 1.348(4) ?
    C6 C7 . 1.386(4) ?
    C6 H26A . 0.9300 ?
    C38 C37 . 1.510(3) ?
    C38 H28A . 0.9700 ?
    C38 H28B . 0.9700 ?
    C3 H29A . 0.9300 ?
    C35 C36 . 1.500(4) ?
    C35 H31A . 0.9700 ?
    C35 H31B . 0.9700 ?
    C5 H32A . 0.9300 ?
    C36 H34A . 0.9700 ?
    C36 H34B . 0.9700 ?
    C7 H38A . 0.9300 ?
    C15 C14 . 1.379(4) ?
    C15 H40A . 0.9300 ?
    C12 C13 . 1.377(4) ?
    C12 H41A . 0.9300 ?
    C13 C14 . 1.363(4) ?
    C13 H42A . 0.9300 ?
    C14 H45A . 0.9300 ?
    C37 H47A . 0.9700 ?
    C37 H47B . 0.9700 ?
    C19 C24 . 1.415(3) ?
    C19 C20 . 1.426(3) ?
    C19 C18 . 1.430(3) ?
    O2 C23 . 1.363(3) ?
    O2 H2A . 0.8200 ?
    C18 C23 . 1.380(3) ?
    C18 C34 . 1.526(3) ?
    C34 N1 . 1.493(3) ?
    C34 C28 . 1.521(3) ?
    C34 H10A . 0.9800 ?
    C20 C21 . 1.405(4) ?
    C20 C27 . 1.418(4) ?
    N1 C40 . 1.470(3) ?
    N1 C42 . 1.474(3) ?
    C22 C21 . 1.349(4) ?
    C22 C23 . 1.411(3) ?
    C22 H15A . 0.9300 ?
    C28 C33 . 1.382(4) ?
    C28 C29 . 1.386(3) ?
    C21 H21A . 0.9300 ?
    C29 C30 . 1.386(4) ?
    C29 H22A . 0.9300 ?
    C25 C24 . 1.374(4) ?
    C25 C26 . 1.396(4) ?
    C25 H24A . 0.9300 ?
    C24 H25A . 0.9300 ?
    C40 C39 . 1.510(4) ?
    C40 H27A . 0.9700 ?
    C40 H27B . 0.9700 ?
    O1 C39 . 1.410(4) ?
    O1 C41 . 1.420(3) ?
    C42 C41 . 1.505(4) ?
    C42 H33A . 0.9700 ?
    C42 H33B . 0.9700 ?
    C27 C26 . 1.349(4) ?
    C27 H35A . 0.9300 ?
    C39 H36A . 0.9700 ?
    C39 H36B . 0.9700 ?
    C33 C32 . 1.383(4) ?
    C33 H37A . 0.9300 ?
    C26 H39A . 0.9300 ?
    C41 H43A . 0.9700 ?
    C41 H43B . 0.9700 ?
    C30 C31 . 1.374(4) ?
    C30 H44A . 0.9300 ?
    C31 C32 . 1.378(5) ?
    C31 H46A . 0.9300 ?
    C32 H48A . 0.9300 ?
loop_
    _geom_angle_atom_site_label_1
    _geom_angle_atom_site_label_2
    _geom_angle_atom_site_label_3
    _geom_angle_site_symmetry_1
    _geom_angle_site_symmetry_3
    _geom_angle
    _geom_angle_publ_flag
    C38 N2 C35 . . 107.70(17) ?
    C38 N2 C17 . . 114.36(16) ?
    C35 N2 C17 . . 109.70(17) ?
    N2 C17 C11 . . 112.99(17) ?
    N2 C17 C10 . . 109.69(16) ?
    C11 C17 C10 . . 111.03(17) ?
    N2 C17 H5A . . 107.6 ?
    C11 C17 H5A . . 107.6 ?
    C10 C17 H5A . . 107.6 ?
    C1 C10 C9 . . 118.9(2) ?
    C1 C10 C17 . . 120.3(2) ?
    C9 C10 C17 . . 120.61(19) ?
    C37 O4 C36 . . 109.43(19) ?
    O3 C1 C10 . . 123.6(2) ?
    O3 C1 C2 . . 115.8(2) ?
    C10 C1 C2 . . 120.6(2) ?
    C1 O3 H3A . . 109.5 ?
    C12 C11 C16 . . 118.5(2) ?
    C12 C11 C17 . . 121.7(2) ?
    C16 C11 C17 . . 119.7(2) ?
    C8 C9 C4 . . 116.9(2) ?
    C8 C9 C10 . . 123.3(2) ?
    C4 C9 C10 . . 119.8(2) ?
    C3 C4 C5 . . 121.1(2) ?
    C3 C4 C9 . . 118.9(2) ?
    C5 C4 C9 . . 120.0(2) ?
    C3 C2 C1 . . 120.7(2) ?
    C3 C2 H18A . . 119.6 ?
    C1 C2 H18A . . 119.6 ?
    C15 C16 C11 . . 120.2(2) ?
    C15 C16 H20A . . 119.9 ?
    C11 C16 H20A . . 119.9 ?
    C7 C8 C9 . . 120.8(2) ?
    C7 C8 H23A . . 119.6 ?
    C9 C8 H23A . . 119.6 ?
    C5 C6 C7 . . 119.5(3) ?
    C5 C6 H26A . . 120.3 ?
    C7 C6 H26A . . 120.3 ?
    N2 C38 C37 . . 109.70(19) ?
    N2 C38 H28A . . 109.7 ?
    C37 C38 H28A . . 109.7 ?
    N2 C38 H28B . . 109.7 ?
    C37 C38 H28B . . 109.7 ?
    H28A C38 H28B . . 108.2 ?
    C2 C3 C4 . . 121.1(2) ?
    C2 C3 H29A . . 119.5 ?
    C4 C3 H29A . . 119.5 ?
    N2 C35 C36 . . 109.7(2) ?
    N2 C35 H31A . . 109.7 ?
    C36 C35 H31A . . 109.7 ?
    N2 C35 H31B . . 109.7 ?
    C36 C35 H31B . . 109.7 ?
    H31A C35 H31B . . 108.2 ?
    C6 C5 C4 . . 121.2(3) ?
    C6 C5 H32A . . 119.4 ?
    C4 C5 H32A . . 119.4 ?
    O4 C36 C35 . . 111.2(2) ?
    O4 C36 H34A . . 109.4 ?
    C35 C36 H34A . . 109.4 ?
    O4 C36 H34B . . 109.4 ?
    C35 C36 H34B . . 109.4 ?
    H34A C36 H34B . . 108.0 ?
    C8 C7 C6 . . 121.6(3) ?
    C8 C7 H38A . . 119.2 ?
    C6 C7 H38A . . 119.2 ?
    C14 C15 C16 . . 120.3(2) ?
    C14 C15 H40A . . 119.9 ?
    C16 C15 H40A . . 119.9 ?
    C13 C12 C11 . . 120.6(2) ?
    C13 C12 H41A . . 119.7 ?
    C11 C12 H41A . . 119.7 ?
    C14 C13 C12 . . 121.0(3) ?
    C14 C13 H42A . . 119.5 ?
    C12 C13 H42A . . 119.5 ?
    C13 C14 C15 . . 119.4(3) ?
    C13 C14 H45A . . 120.3 ?
    C15 C14 H45A . . 120.3 ?
    O4 C37 C38 . . 112.0(2) ?
    O4 C37 H47A . . 109.2 ?
    C38 C37 H47A . . 109.2 ?
    O4 C37 H47B . . 109.2 ?
    C38 C37 H47B . . 109.2 ?
    H47A C37 H47B . . 107.9 ?
    C24 C19 C20 . . 117.5(2) ?
    C24 C19 C18 . . 123.3(2) ?
    C20 C19 C18 . . 119.2(2) ?
    C23 O2 H2A . . 109.5 ?
    C23 C18 C19 . . 118.6(2) ?
    C23 C18 C34 . . 121.2(2) ?
    C19 C18 C34 . . 120.13(19) ?
    N1 C34 C28 . . 111.68(18) ?
    N1 C34 C18 . . 110.33(17) ?
    C28 C34 C18 . . 111.19(18) ?
    N1 C34 H10A . . 107.8 ?
    C28 C34 H10A . . 107.8 ?
    C18 C34 H10A . . 107.8 ?
    C21 C20 C27 . . 121.3(2) ?
    C21 C20 C19 . . 119.1(2) ?
    C27 C20 C19 . . 119.6(2) ?
    C40 N1 C42 . . 107.33(18) ?
    C40 N1 C34 . . 113.63(17) ?
    C42 N1 C34 . . 110.61(18) ?
    C21 C22 C23 . . 120.1(2) ?
    C21 C22 H15A . . 120.0 ?
    C23 C22 H15A . . 120.0 ?
    C33 C28 C29 . . 117.9(2) ?
    C33 C28 C34 . . 121.9(2) ?
    C29 C28 C34 . . 120.2(2) ?
    O2 C23 C18 . . 123.2(2) ?
    O2 C23 C22 . . 115.3(2) ?
    C18 C23 C22 . . 121.5(2) ?
    C22 C21 C20 . . 121.4(2) ?
    C22 C21 H21A . . 119.3 ?
    C20 C21 H21A . . 119.3 ?
    C30 C29 C28 . . 121.1(3) ?
    C30 C29 H22A . . 119.5 ?
    C28 C29 H22A . . 119.5 ?
    C24 C25 C26 . . 121.2(3) ?
    C24 C25 H24A . . 119.4 ?
    C26 C25 H24A . . 119.4 ?
    C25 C24 C19 . . 120.7(2) ?
    C25 C24 H25A . . 119.7 ?
    C19 C24 H25A . . 119.7 ?
    N1 C40 C39 . . 109.8(2) ?
    N1 C40 H27A . . 109.7 ?
    C39 C40 H27A . . 109.7 ?
    N1 C40 H27B . . 109.7 ?
    C39 C40 H27B . . 109.7 ?
    H27A C40 H27B . . 108.2 ?
    C39 O1 C41 . . 109.4(2) ?
    N1 C42 C41 . . 109.8(2) ?
    N1 C42 H33A . . 109.7 ?
    C41 C42 H33A . . 109.7 ?
    N1 C42 H33B . . 109.7 ?
    C41 C42 H33B . . 109.7 ?
    H33A C42 H33B . . 108.2 ?
    C26 C27 C20 . . 121.1(3) ?
    C26 C27 H35A . . 119.4 ?
    C20 C27 H35A . . 119.4 ?
    O1 C39 C40 . . 111.9(2) ?
    O1 C39 H36A . . 109.2 ?
    C40 C39 H36A . . 109.2 ?
    O1 C39 H36B . . 109.2 ?
    C40 C39 H36B . . 109.2 ?
    H36A C39 H36B . . 107.9 ?
    C28 C33 C32 . . 121.1(3) ?
    C28 C33 H37A . . 119.5 ?
    C32 C33 H37A . . 119.5 ?
    C27 C26 C25 . . 119.8(3) ?
    C27 C26 H39A . . 120.1 ?
    C25 C26 H39A . . 120.1 ?
    O1 C41 C42 . . 111.9(2) ?
    O1 C41 H43A . . 109.2 ?
    C42 C41 H43A . . 109.2 ?
    O1 C41 H43B . . 109.2 ?
    C42 C41 H43B . . 109.2 ?
    H43A C41 H43B . . 107.9 ?
    C31 C30 C29 . . 120.2(3) ?
    C31 C30 H44A . . 119.9 ?
    C29 C30 H44A . . 119.9 ?
    C30 C31 C32 . . 119.3(3) ?
    C30 C31 H46A . . 120.4 ?
    C32 C31 H46A . . 120.4 ?
    C31 C32 C33 . . 120.4(3) ?
    C31 C32 H48A . . 119.8 ?
    C33 C32 H48A . . 119.8 ?
loop_
    _geom_torsion_atom_site_label_1
    _geom_torsion_atom_site_label_2
    _geom_torsion_atom_site_label_3
    _geom_torsion_atom_site_label_4
    _geom_torsion_site_symmetry_1
    _geom_torsion_site_symmetry_2
    _geom_torsion_site_symmetry_3
    _geom_torsion_site_symmetry_4
    _geom_torsion
    _geom_torsion_publ_flag
    C38 N2 C17 C11 . . . . -47.7(2) ?
    C35 N2 C17 C11 . . . . -168.80(18) ?
    C38 N2 C17 C10 . . . . -172.15(18) ?
    C35 N2 C17 C10 . . . . 66.7(2) ?
    N2 C17 C10 C1 . . . . 36.7(3) ?
    C11 C17 C10 C1 . . . . -88.9(2) ?
    N2 C17 C10 C9 . . . . -148.84(18) ?
    C11 C17 C10 C9 . . . . 85.6(2) ?
    C9 C10 C1 O3 . . . . -179.4(2) ?
    C17 C10 C1 O3 . . . . -4.8(3) ?
    C9 C10 C1 C2 . . . . -1.0(3) ?
    C17 C10 C1 C2 . . . . 173.6(2) ?
    N2 C17 C11 C12 . . . . -94.3(2) ?
    C10 C17 C11 C12 . . . . 29.4(3) ?
    N2 C17 C11 C16 . . . . 87.1(2) ?
    C10 C17 C11 C16 . . . . -149.2(2) ?
    C1 C10 C9 C8 . . . . 178.3(2) ?
    C17 C10 C9 C8 . . . . 3.8(3) ?
    C1 C10 C9 C4 . . . . 0.2(3) ?
    C17 C10 C9 C4 . . . . -174.4(2) ?
    C8 C9 C4 C3 . . . . -177.0(2) ?
    C10 C9 C4 C3 . . . . 1.3(3) ?
    C8 C9 C4 C5 . . . . 1.7(3) ?
    C10 C9 C4 C5 . . . . 180.0(2) ?
    O3 C1 C2 C3 . . . . 178.9(2) ?
    C10 C1 C2 C3 . . . . 0.4(4) ?
    C12 C11 C16 C15 . . . . 1.2(4) ?
    C17 C11 C16 C15 . . . . 179.9(2) ?
    C4 C9 C8 C7 . . . . -2.0(3) ?
    C10 C9 C8 C7 . . . . 179.8(2) ?
    C35 N2 C38 C37 . . . . -57.8(3) ?
    C17 N2 C38 C37 . . . . 180.0(2) ?
    C1 C2 C3 C4 . . . . 1.1(4) ?
    C5 C4 C3 C2 . . . . 179.4(2) ?
    C9 C4 C3 C2 . . . . -1.9(4) ?
    C38 N2 C35 C36 . . . . 59.0(2) ?
    C17 N2 C35 C36 . . . . -175.91(19) ?
    C7 C6 C5 C4 . . . . -1.1(4) ?
    C3 C4 C5 C6 . . . . 178.5(3) ?
    C9 C4 C5 C6 . . . . -0.2(4) ?
    C37 O4 C36 C35 . . . . 58.7(3) ?
    N2 C35 C36 O4 . . . . -60.5(3) ?
    C9 C8 C7 C6 . . . . 0.8(4) ?
    C5 C6 C7 C8 . . . . 0.8(4) ?
    C11 C16 C15 C14 . . . . -1.4(4) ?
    C16 C11 C12 C13 . . . . -0.5(4) ?
    C17 C11 C12 C13 . . . . -179.1(2) ?
    C11 C12 C13 C14 . . . . -0.2(4) ?
    C12 C13 C14 C15 . . . . 0.1(5) ?
    C16 C15 C14 C13 . . . . 0.7(4) ?
    C36 O4 C37 C38 . . . . -57.9(3) ?
    N2 C38 C37 O4 . . . . 58.7(3) ?
    C24 C19 C18 C23 . . . . 178.7(2) ?
    C20 C19 C18 C23 . . . . -0.6(3) ?
    C24 C19 C18 C34 . . . . -3.7(3) ?
    C20 C19 C18 C34 . . . . 177.0(2) ?
    C23 C18 C34 N1 . . . . -34.7(3) ?
    C19 C18 C34 N1 . . . . 147.7(2) ?
    C23 C18 C34 C28 . . . . 89.8(3) ?
    C19 C18 C34 C28 . . . . -87.8(2) ?
    C24 C19 C20 C21 . . . . -179.7(2) ?
    C18 C19 C20 C21 . . . . -0.3(3) ?
    C24 C19 C20 C27 . . . . -0.8(3) ?
    C18 C19 C20 C27 . . . . 178.6(2) ?
    C28 C34 N1 C40 . . . . 48.6(3) ?
    C18 C34 N1 C40 . . . . 172.83(19) ?
    C28 C34 N1 C42 . . . . 169.42(19) ?
    C18 C34 N1 C42 . . . . -66.4(2) ?
    N1 C34 C28 C33 . . . . 79.5(3) ?
    C18 C34 C28 C33 . . . . -44.2(3) ?
    N1 C34 C28 C29 . . . . -99.4(2) ?
    C18 C34 C28 C29 . . . . 136.8(2) ?
    C19 C18 C23 O2 . . . . -179.7(2) ?
    C34 C18 C23 O2 . . . . 2.6(4) ?
    C19 C18 C23 C22 . . . . 1.0(4) ?
    C34 C18 C23 C22 . . . . -176.7(2) ?
    C21 C22 C23 O2 . . . . -179.6(2) ?
    C21 C22 C23 C18 . . . . -0.3(4) ?
    C23 C22 C21 C20 . . . . -0.8(4) ?
    C27 C20 C21 C22 . . . . -177.8(2) ?
    C19 C20 C21 C22 . . . . 1.1(4) ?
    C33 C28 C29 C30 . . . . -0.3(4) ?
    C34 C28 C29 C30 . . . . 178.7(2) ?
    C26 C25 C24 C19 . . . . -1.7(4) ?
    C20 C19 C24 C25 . . . . 1.7(3) ?
    C18 C19 C24 C25 . . . . -177.6(2) ?
    C42 N1 C40 C39 . . . . 58.2(3) ?
    C34 N1 C40 C39 . . . . -179.2(2) ?
    C40 N1 C42 C41 . . . . -58.3(3) ?
    C34 N1 C42 C41 . . . . 177.25(19) ?
    C21 C20 C27 C26 . . . . 178.6(3) ?
    C19 C20 C27 C26 . . . . -0.3(4) ?
    C41 O1 C39 C40 . . . . 58.0(3) ?
    N1 C40 C39 O1 . . . . -59.7(3) ?
    C29 C28 C33 C32 . . . . 1.5(4) ?
    C34 C28 C33 C32 . . . . -177.5(2) ?
    C20 C27 C26 C25 . . . . 0.5(4) ?
    C24 C25 C26 C27 . . . . 0.5(4) ?
    C39 O1 C41 C42 . . . . -58.0(3) ?
    N1 C42 C41 O1 . . . . 59.5(3) ?
    C28 C29 C30 C31 . . . . -0.6(4) ?
    C29 C30 C31 C32 . . . . 0.5(4) ?
    C30 C31 C32 C33 . . . . 0.7(5) ?
    C28 C33 C32 C31 . . . . -1.7(4) ?
loop_
    _geom_hbond_atom_site_label_D
    _geom_hbond_atom_site_label_H
    _geom_hbond_atom_site_label_A
    _geom_hbond_site_symmetry_A
    _geom_hbond_distance_DH
    _geom_hbond_distance_HA
    _geom_hbond_distance_DA
    _geom_hbond_angle_DHA
    O2 H2A N1 . 0.82 1.92 2.616(2) 141.7
    O3 H3A N2 . 0.82 1.90 2.603(3) 142.9
data_global
_journal_date_recd_electronic     2010-05-12
_journal_date_accepted     2010-05-16
_journal_name_full     'Acta Crystallographica, Section E'
_journal_year     2010
_journal_volume     66
_journal_issue      6
_journal_page_first     o1406
_journal_page_last     o1406
_journal_paper_category     QO
_journal_coeditor_code     JH2156
_publ_contact_author_name     'Min-min,Zhao*'
_publ_contact_author_address
;
Ordered Matter Science Research Center,
College of Chemistry and Chemical,
Engineering, Southeast University,
Nanjing 211189, People's Republic of China
;
_publ_contact_author_email     'zmmzyahfdzg@126.com'
_publ_contact_author_fax     '86-25-52090626'
_publ_contact_author_phone     '86-25-52090626'
_publ_section_title
;
1-[Morpholino(phenyl)methyl]-2-naphthol
;
loop_
    _publ_author_name
    _publ_author_footnote
    _publ_author_address
    'Zhao, Min Min' .
;
Ordered Matter Science Research Center,
College of Chemistry and Chemical,
Engineering, Southeast University,
Nanjing 211189, People's Republic of China
;
    'Shi, Ping Ping' .
;
Ordered Matter Science Research Center,
College of Chemistry and Chemical,
Engineering, Southeast University,
Nanjing 211189, People's Republic of China
;
