# Supplementary material for: 1-[Morpholino(phen­yl)meth­yl]-2-naphthol
Source: Acta Crystallogr Sect E Struct Rep Online. 2010 May 22;66(Pt 6):o1406. doi: 10.1107/S1600536810018064 (PMC2979465; doi:10.1107/S1600536810018064)
Supplement: Supplementary file 2 [file e-66-o1406-Isup2.hkl]

# 
# h,k,l, Fc-squared, Fo-squared, sigma(Fo-squared) and status flag 
# 
data_I 
_shelx_title ' spp in Cc' 
_shelx_refln_list_code          4 
_shelx_F_calc_maximum      378.37 
_exptl_crystal_F_000      1360.00 
_reflns_d_resolution_high  0.7701 
 
loop_ 
 _symmetry_equiv_pos_as_xyz 
 'x, y, z' 
 'x, -y, z+1/2' 
 'x+1/2, y+1/2, z' 
 'x+1/2, -y+1/2, z+1/2' 
 
_cell_length_a    10.6979 
_cell_length_b    19.0516 
_cell_length_c    16.8096 
_cell_angle_alpha  90.000 
_cell_angle_beta  101.132 
_cell_angle_gamma  90.000 
 
_shelx_F_squared_multiplier     1.000 
 
loop_ 
 _refln_index_h 
 _refln_index_k 
 _refln_index_l 
 _refln_F_squared_calc 
 _refln_F_squared_meas 
 _refln_F_squared_sigma 
 _refln_observed_status 
   2   0   0     6814.08     6188.77    104.11 o 
   4   0   0      303.43      313.05      5.23 o 
   6   0   0     2106.49     1909.92    105.93 o 
   8   0   0      428.92      364.44     44.54 o 
  10   0   0      177.47      180.98     52.36 o 
  12   0   0       21.25       72.30     58.38 o 
   3   1   0     1675.31     1577.60     26.90 o 
   5   1   0      308.67      272.31      7.55 o 
   7   1   0     1481.67     1370.35     45.84 o 
   9   1   0      408.39      406.70     27.56 o 
  11   1   0       41.93       36.52     14.69 o 
  13   1   0       16.05      -14.85     14.85 o 
   2   2   0    27453.57    25897.19    233.16 o 
   4   2   0     3961.09     4146.62     48.97 o 
   6   2   0      542.52      557.72     13.01 o 
   8   2   0       77.17       95.40     19.46 o 
  10   2   0        3.49       20.05     10.87 o 
  12   2   0       43.43       86.58     21.37 o 
   1   3   0     7216.42     6373.77    180.63 o 
   3   3   0     1721.12     1722.17     23.69 o 
   5   3   0    10467.71    11277.23    162.40 o 
   7   3   0      885.25      850.85     26.39 o 
   9   3   0      164.91      175.76     18.44 o 
  11   3   0       23.92       25.37     12.62 o 
  13   3   0       26.59       44.15     21.61 o 
   0   4   0      259.55      243.42     11.41 o 
   2   4   0     5974.60     5805.24     90.73 o 
   4   4   0     1724.29     1662.31     25.95 o 
   6   4   0      698.61      705.62     14.36 o 
   8   4   0      552.09      560.61     29.28 o 
  10   4   0      196.07      205.93     30.43 o 
  12   4   0       65.47      110.28     31.83 o 
   1   5   0     4461.19     4296.67     42.92 o 
   3   5   0     1898.25     1811.18    105.61 o 
   5   5   0      577.52      584.39     13.99 o 
   7   5   0      619.78      644.04     14.41 o 
   9   5   0      431.72      438.77     28.52 o 
  11   5   0      237.73      224.02     24.95 o 
  13   5   0       51.15       31.52     16.72 o 
   0   6   0       17.69       18.16      5.24 o 
   2   6   0      290.12      279.57      8.46 o 
   4   6   0     8643.90     9048.30    169.88 o 
   6   6   0      661.11      645.27     16.48 o 
   8   6   0      154.19      143.79     10.54 o 
  10   6   0      117.81      102.23     29.71 o 
  12   6   0       75.03      111.84     20.79 o 
   1   7   0      281.01      288.54      6.41 o 
   3   7   0     3285.72     3150.69     58.70 o 
   5   7   0      604.25      567.55     15.45 o 
   7   7   0      446.47      431.73     14.34 o 
   9   7   0      623.99      538.67     31.35 o 
  11   7   0      236.92      208.65     23.71 o 
  13   7   0       11.92       28.39     16.95 o 
   0   8   0      391.86      339.56     18.75 o 
   2   8   0       70.24       74.27      4.37 o 
   4   8   0       13.25       17.17      4.42 o 
   6   8   0      294.06      278.33     11.61 o 
   8   8   0      350.46      323.57     16.49 o 
  10   8   0      432.41      457.27     31.96 o 
  12   8   0      152.17      170.23     23.62 o 
   1   9   0      358.85      368.65     16.24 o 
   3   9   0      495.35      505.64     19.39 o 
   5   9   0       60.75       75.55      8.12 o 
   7   9   0      236.68      232.56     12.63 o 
   9   9   0      318.03      227.65     21.72 o 
  11   9   0       76.80      100.14     20.44 o 
   0  10   0        2.93       38.95     30.09 o 
   2  10   0      822.19      836.22     16.61 o 
   4  10   0      328.72      371.83     13.59 o 
   6  10   0      321.80      320.68     16.49 o 
   8  10   0      752.42      605.88     25.84 o 
  10  10   0      141.24      137.54     18.92 o 
  12  10   0       90.71      107.20     23.19 o 
   1  11   0      371.25      331.16      9.31 o 
   3  11   0      322.00      270.19     16.16 o 
   5  11   0       71.30       95.39      8.38 o 
   7  11   0      173.31      130.14     10.84 o 
   9  11   0      156.71      151.41     14.80 o 
  11  11   0       12.23       23.97     14.18 o 
   0  12   0        9.05       29.69     10.03 o 
   2  12   0     1122.05     1135.40     23.06 o 
   4  12   0      305.55      303.99     13.08 o 
   6  12   0      658.80      650.12     26.64 o 
   8  12   0       71.70       71.34     11.04 o 
  10  12   0       64.09       76.88     17.73 o 
   1  13   0     1898.03     1800.90     39.86 o 
   3  13   0     2549.02     2451.55     51.51 o 
   5  13   0      239.50      232.92     13.22 o 
   7  13   0       86.87       91.65      9.71 o 
   9  13   0       41.41       40.59     18.56 o 
  11  13   0       44.56       61.99     21.87 o 
   0  14   0       12.40        4.82      9.36 o 
   2  14   0      755.23      701.96     23.28 o 
   4  14   0      271.18      308.06     15.79 o 
   6  14   0       97.83      135.51     15.16 o 
   8  14   0       93.68      127.06     17.77 o 
  10  14   0        1.33        7.89     14.87 o 
   1  15   0      205.51      216.32     17.59 o 
   3  15   0     3695.10     3596.83     97.74 o 
   5  15   0      446.40      451.62     23.56 o 
   7  15   0      335.35      304.85     19.96 o 
   9  15   0       34.96       48.53     19.09 o 
   0  16   0      572.56      609.59     44.24 o 
   2  16   0       92.87       87.82     13.63 o 
   4  16   0      489.38      499.64     24.14 o 
   6  16   0      224.32      342.29     57.79 o 
   8  16   0      147.67      153.42     21.97 o 
  10  16   0       73.48       43.08     19.94 o 
   1  17   0      113.49      157.68     17.39 o 
   3  17   0      694.32      692.46     38.47 o 
   5  17   0       59.35       61.40     11.20 o 
   7  17   0       75.29       63.42     17.85 o 
   9  17   0       23.59        8.56     18.80 o 
   0  18   0      783.76      626.18     60.19 o 
   2  18   0     1813.99     1690.46     73.87 o 
   4  18   0      263.55      246.26     23.74 o 
   6  18   0      176.77      208.57     25.19 o 
   8  18   0       26.39       11.59     15.79 o 
   1  19   0      234.60      248.21     23.40 o 
   3  19   0      170.44      166.22     21.65 o 
   5  19   0        7.61        7.24     10.66 o 
   7  19   0      146.44      184.37     25.93 o 
   0  20   0     1538.73     1609.10    110.67 o 
   2  20   0       51.92       84.44     17.52 o 
   4  20   0      336.60      337.13     31.93 o 
   6  20   0        7.60       11.66     12.28 o 
   8  20   0        4.13      -38.52     40.93 o 
   1  21   0      448.11      382.36     31.99 o 
   3  21   0       19.24       17.18     13.28 o 
   5  21   0       40.83       54.72     23.63 o 
   7  21   0       49.06       69.52     35.96 o 
   0  22   0      355.24      323.89     47.10 o 
   2  22   0       42.48       34.89     18.07 o 
   4  22   0        2.64        6.56     12.03 o 
   6  22   0       19.89       38.15     18.87 o 
   1  23   0      109.71      113.18     20.19 o 
   3  23   0       34.72       38.27     17.48 o 
   5  23   0       13.93       -1.70     14.17 o 
   0  24   0      150.75      147.44     33.92 o 
   2  24   0      135.43      138.37     24.77 o 
 -13   1   1       32.52       48.44     17.15 o 
 -11   1   1      274.09      255.91     26.09 o 
  -9   1   1     1306.60     1229.24     50.81 o 
  -7   1   1     2124.45     2027.40     41.27 o 
  -5   1   1      471.23      484.00      9.33 o 
  -3   1   1     7513.83     7366.22     83.79 o 
   3   1   1      235.16      222.69      4.03 o 
   5   1   1      638.90      650.40     22.13 o 
   7   1   1      238.38      269.15     16.23 o 
   9   1   1     3327.39     3239.13    118.07 o 
  11   1   1      254.72      243.20     26.23 o 
  13   1   1        3.23       34.41     17.65 o 
 -12   2   1       42.76      102.42     18.47 o 
 -10   2   1      295.84      352.51     31.45 o 
  -8   2   1     1254.33     1141.59     43.79 o 
  -6   2   1      544.65      512.72     10.86 o 
  -4   2   1     2500.27     2758.33     36.60 o 
  -2   2   1     6942.52     6555.14    233.13 o 
   2   2   1    14955.19    14374.98    149.70 o 
   4   2   1     4282.04     4013.64     51.65 o 
   6   2   1     2997.08     2887.87     72.84 o 
   8   2   1       32.94       40.72     10.07 o 
  10   2   1       35.87       67.50     16.88 o 
  12   2   1       28.78       24.56     17.90 o 
 -13   3   1       28.40       48.53     19.22 o 
 -11   3   1      122.59      138.37     19.68 o 
  -9   3   1      616.16      565.98     31.89 o 
  -7   3   1      707.90      648.71     17.07 o 
  -5   3   1    14079.06    14585.14    226.81 o 
  -3   3   1     3283.40     3187.25     47.20 o 
  -1   3   1     2368.12     2313.95     29.23 o 
   1   3   1     6318.03     6119.14     67.34 o 
   3   3   1     7920.37     7676.59     95.84 o 
   5   3   1      632.42      696.95     10.96 o 
   7   3   1      215.77      211.72     15.05 o 
   9   3   1      239.10      232.25     21.50 o 
  11   3   1      115.46       90.58     17.23 o 
  13   3   1       58.61       79.62     32.32 o 
 -12   4   1        6.83        5.05     13.76 o 
 -10   4   1       29.80       35.68     14.12 o 
  -8   4   1      209.08      206.62      9.84 o 
  -6   4   1       52.59       58.32      7.09 o 
  -4   4   1      124.68      135.29      5.40 o 
  -2   4   1    10783.22     9998.40    121.92 o 
   0   4   1    33722.68    30770.74    307.80 o 
   2   4   1      834.55      735.55     20.21 o 
   4   4   1     4480.98     4852.72     70.14 o 
   6   4   1     1180.26     1252.37     20.45 o 
   8   4   1      131.50      164.65     18.34 o 
  10   4   1      128.76      159.46     22.40 o 
  12   4   1       39.51       87.88     37.71 o 
 -13   5   1       22.56        5.28     14.70 o 
 -11   5   1      110.50      140.96     19.38 o 
  -9   5   1      201.58      205.60     18.47 o 
  -7   5   1      210.27      222.96      8.58 o 
  -5   5   1     7490.89     7493.38    137.76 o 
  -3   5   1     6866.61     6545.68    305.44 o 
  -1   5   1     4247.41     3949.25     41.63 o 
   1   5   1     2783.98     2766.54     37.54 o 
   3   5   1    10350.92    10830.63    181.21 o 
   5   5   1     2644.37     2717.14     45.76 o 
   7   5   1      796.47      790.13     22.05 o 
   9   5   1      116.25      141.22     17.00 o 
  11   5   1      122.99      155.68     21.36 o 
  13   5   1       40.15       35.56     17.89 o 
 -12   6   1      198.73      196.16     25.61 o 
 -10   6   1      114.26       98.51     16.75 o 
  -8   6   1      182.70      165.47     16.56 o 
  -6   6   1      300.88      278.38     10.14 o 
  -4   6   1     3342.57     3172.60    111.72 o 
  -2   6   1      188.90      201.03     10.32 o 
   0   6   1      894.98      948.70     12.14 o 
   2   6   1     2287.57     2300.85     38.33 o 
   4   6   1      693.17      816.51     17.22 o 
   6   6   1      857.82      853.31     19.39 o 
   8   6   1      244.37      236.91     19.21 o 
  10   6   1      131.98      130.49     19.77 o 
  12   6   1       30.19        3.51     11.83 o 
 -13   7   1       46.69       74.97     19.82 o 
 -11   7   1        2.10        9.92     11.83 o 
  -9   7   1      119.19      132.53     16.03 o 
  -7   7   1      301.68      285.01     11.66 o 
  -5   7   1      315.89      304.83     12.59 o 
  -3   7   1     2409.95     2499.17     40.93 o 
  -1   7   1      375.09      422.57      8.01 o 
   1   7   1     1577.32     1543.11     27.07 o 
   3   7   1     1078.60     1147.17     25.15 o 
   5   7   1     1554.19     1559.98     31.74 o 
   7   7   1       44.23       51.55     10.05 o 
   9   7   1      650.30      636.51     36.33 o 
  11   7   1      128.08      129.39     20.28 o 
 -12   8   1       64.72       58.36     19.07 o 
 -10   8   1      147.44      142.65     19.19 o 
  -8   8   1      387.98      351.06     14.98 o 
  -6   8   1      192.60      198.70      9.63 o 
  -4   8   1     3306.43     3282.14    132.43 o 
  -2   8   1      982.55      970.18     18.19 o 
   0   8   1     5488.65     5441.52     63.61 o 
   2   8   1      946.65      934.83     17.90 o 
   4   8   1       22.40       32.27      4.77 o 
   6   8   1      486.41      461.09     14.94 o 
   8   8   1      205.43      230.33     14.66 o 
  10   8   1      147.72      140.81     20.33 o 
  12   8   1       70.14       78.72     27.80 o 
 -11   9   1      336.57      334.12     29.17 o 
  -9   9   1       69.74       97.64     16.05 o 
  -7   9   1      184.07      176.47     14.46 o 
  -5   9   1      373.29      350.51     13.91 o 
  -3   9   1      663.93      684.40     15.31 o 
  -1   9   1     2807.94     2894.31     58.26 o 
   1   9   1     4665.28     4882.29    102.42 o 
   3   9   1     1085.66     1098.31     23.20 o 
   5   9   1       36.34       60.62      8.68 o 
   7   9   1       49.94       54.57      7.12 o 
   9   9   1        6.16       -4.11     14.77 o 
  11   9   1       90.73      133.25     20.90 o 
 -12  10   1       67.89       27.73     16.19 o 
 -10  10   1       24.73       17.41     12.72 o 
  -8  10   1       24.10       44.35     10.41 o 
  -6  10   1      511.34      482.48     17.92 o 
  -4  10   1      341.23      359.40     12.00 o 
  -2  10   1       48.80       44.06      5.11 o 
   0  10   1     3246.86     3411.45     72.95 o 
   2  10   1      287.37      297.21      9.30 o 
   4  10   1      480.70      446.88     16.37 o 
   6  10   1      100.04      107.82     10.36 o 
   8  10   1       86.51       91.63     11.98 o 
  10  10   1       17.82       20.85     12.02 o 
  12  10   1       13.40       19.32     14.59 o 
 -11  11   1       36.55       29.82     14.77 o 
  -9  11   1      219.68      193.02     17.16 o 
  -7  11   1      140.82      146.22     13.30 o 
  -5  11   1       84.00       91.28      8.70 o 
  -3  11   1      197.31      212.84     20.50 o 
  -1  11   1      370.20      370.97     12.06 o 
   1  11   1     1769.28     1789.93     36.92 o 
   3  11   1      353.04      338.39     12.04 o 
   5  11   1      997.21     1018.67     31.35 o 
   7  11   1       65.86       82.10      9.70 o 
   9  11   1       68.82       67.89     14.87 o 
  11  11   1        0.96        6.99     14.50 o 
 -12  12   1       79.21       63.90     28.40 o 
 -10  12   1       57.36       76.04     32.67 o 
  -8  12   1       82.19      101.93     11.75 o 
  -6  12   1     1488.52     1476.71     43.00 o 
  -4  12   1      555.56      569.16     23.42 o 
  -2  12   1      326.60      326.36     13.12 o 
   0  12   1      431.93      321.74     12.07 o 
   2  12   1      889.92      844.59     20.55 o 
   4  12   1     1089.65     1111.75     29.66 o 
   6  12   1      311.13      333.33     18.50 o 
   8  12   1       89.17       80.85     11.70 o 
  10  12   1       41.31       12.89     11.59 o 
 -11  13   1        4.45       68.12     52.09 o 
  -9  13   1      238.34      226.36     29.38 o 
  -7  13   1      316.86      340.98     21.27 o 
  -5  13   1     2235.89     2136.86     60.88 o 
  -3  13   1     1345.89     1375.04     39.56 o 
  -1  13   1       33.46       68.25     15.81 o 
   1  13   1      791.95      717.73     22.52 o 
   3  13   1      160.03      188.83     10.68 o 
   5  13   1      346.49      362.07     17.05 o 
   7  13   1      123.82      146.78     13.06 o 
   9  13   1       20.30       19.67     12.24 o 
  11  13   1        6.72       22.67     16.87 o 
 -10  14   1       10.50        3.57     13.91 o 
  -8  14   1       83.50      114.71     15.86 o 
  -6  14   1      196.47      200.79     13.28 o 
  -4  14   1        5.87        0.33      7.28 o 
  -2  14   1       36.87       51.12      9.99 o 
   0  14   1       74.87       76.44      6.07 o 
   2  14   1      561.30      488.29     18.01 o 
   4  14   1     1515.47     1538.45     43.57 o 
   6  14   1     2522.61     2287.38     62.75 o 
   8  14   1       12.16       10.15      8.34 o 
  10  14   1        3.30       15.12     15.70 o 
  -9  15   1       51.52       40.67     24.08 o 
  -7  15   1      103.18      114.31     12.77 o 
  -5  15   1      129.03      190.42     15.97 o 
  -3  15   1     1749.97     1734.71     53.80 o 
  -1  15   1       66.87       67.79      9.19 o 
   1  15   1      116.44      138.34     21.17 o 
   3  15   1      315.23      284.41     15.35 o 
   5  15   1      250.50      238.99     15.81 o 
   7  15   1       23.01       33.22     13.37 o 
   9  15   1        1.11        6.44     12.87 o 
 -10  16   1       41.96       67.83     25.92 o 
  -8  16   1       74.09       62.84     24.75 o 
  -6  16   1       69.75       85.58     14.08 o 
  -4  16   1      338.47      316.26     25.19 o 
  -2  16   1      408.43      391.00     17.66 o 
   0  16   1       29.38       97.17     23.01 o 
   2  16   1      367.66      384.41     25.34 o 
   4  16   1     1043.11     1074.73     39.17 o 
   6  16   1      329.19      309.92     21.56 o 
   8  16   1       46.52       72.37     16.23 o 
  10  16   1       49.96      128.29     37.56 o 
  -9  17   1      139.19      125.05     26.35 o 
  -7  17   1       35.22       90.64     14.18 o 
  -5  17   1       49.17       80.40     18.39 o 
  -3  17   1       14.57        4.64     10.13 o 
  -1  17   1       96.57      161.54     18.14 o 
   1  17   1       25.25       39.67     11.51 o 
   3  17   1        4.83       15.51     10.06 o 
   5  17   1        3.24       10.06      9.54 o 
   7  17   1       16.06       23.37     12.02 o 
   9  17   1      109.18      111.84     32.04 o 
  -8  18   1       41.73       46.28     26.26 o 
  -6  18   1       28.49       48.90     14.60 o 
  -4  18   1      183.82      181.78     20.19 o 
  -2  18   1     1553.48     1484.22     64.97 o 
   0  18   1       21.24       45.85     24.01 o 
   2  18   1      392.50      378.38     31.26 o 
   4  18   1      125.38      143.14     17.81 o 
   6  18   1       31.25       56.57     19.11 o 
   8  18   1       17.51       25.02     18.51 o 
  -7  19   1       27.31       51.91     17.25 o 
  -5  19   1      107.38      122.83     20.19 o 
  -3  19   1      320.37      327.06     29.65 o 
  -1  19   1      399.17      356.37     27.34 o 
   1  19   1      253.28      213.25     23.78 o 
   3  19   1      260.49      239.30     25.35 o 
   5  19   1      111.44      115.89     18.08 o 
   7  19   1        8.01        7.28     11.03 o 
  -8  20   1       75.01       58.91     22.49 o 
  -6  20   1       91.91      128.15     22.27 o 
  -4  20   1      250.80      264.52     25.94 o 
  -2  20   1       48.87       56.26     16.18 o 
   0  20   1      138.51      188.61     23.74 o 
   2  20   1       46.50       55.77     14.66 o 
   4  20   1       20.01       28.43     14.79 o 
   6  20   1      103.91      125.94     20.61 o 
  -7  21   1       38.00       33.82     32.89 o 
  -5  21   1       86.25       79.79     21.34 o 
  -3  21   1      682.76      656.80     47.96 o 
  -1  21   1       71.31       89.35     18.26 o 
   1  21   1      176.03      174.62     22.91 o 
   3  21   1        0.33        0.52     12.86 o 
   5  21   1       90.15       82.93     19.02 o 
   7  21   1        9.60       40.33     18.96 o 
  -6  22   1       74.25       67.19     21.67 o 
  -4  22   1       22.45       34.94     18.01 o 
  -2  22   1      100.04       71.12     18.41 o 
   0  22   1       96.93      110.27     20.65 o 
   2  22   1      208.07      234.36     26.10 o 
   4  22   1       40.79       16.80     14.03 o 
   6  22   1        1.34       -5.70     12.82 o 
  -5  23   1       14.85       14.38     14.93 o 
  -3  23   1       34.47       68.06     24.15 o 
  -1  23   1        8.95        9.81     13.56 o 
   1  23   1      300.55      314.25     32.44 o 
   3  23   1        6.38       15.31     14.54 o 
  -2  24   1       72.48       62.22     18.92 o 
   0  24   1       69.03       39.40     17.47 o 
   2  24   1       64.26       80.63     22.68 o 
 -12   0   2      204.81      252.12     38.71 o 
 -10   0   2      934.90      915.71     62.46 o 
  -8   0   2     1081.34     1014.09     54.17 o 
  -6   0   2     2568.44     3086.05     71.13 o 
  -4   0   2     1138.69     1026.84     22.66 o 
  -2   0   2    26811.46    24694.83    477.27 o 
   2   0   2    18433.75    17742.82    190.17 o 
   4   0   2     6159.44     5979.01    174.40 o 
   6   0   2     2640.18     2703.31    102.90 o 
   8   0   2      549.07      529.87     39.04 o 
  10   0   2      772.88      790.00     62.52 o 
  12   0   2       84.68       94.01     27.09 o 
 -13   1   2       43.97       43.57     16.70 o 
 -11   1   2       45.55       32.02     12.33 o 
  -9   1   2       12.18       11.04      8.71 o 
  -7   1   2     1274.86     1351.14     27.73 o 
  -5   1   2     2674.41     2587.69     40.14 o 
  -3   1   2      408.69      396.25     13.91 o 
  -1   1   2    11302.73    10295.42    108.23 o 
   1   1   2    14831.38    13598.71    189.33 o 
   3   1   2      969.70      946.96     12.89 o 
   5   1   2     2440.46     2529.84     62.29 o 
   7   1   2        6.22        8.43      6.90 o 
   9   1   2      162.86      186.96     21.01 o 
  11   1   2       52.76      117.18     18.76 o 
  13   1   2       55.27       58.08     19.73 o 
 -12   2   2       14.74        9.33     15.64 o 
 -10   2   2       86.51       83.77     26.58 o 
  -8   2   2     3072.49     2657.74     59.19 o 
  -6   2   2      429.96      360.83      9.51 o 
  -4   2   2      527.22      548.09     10.73 o 
  -2   2   2    64588.99    61589.09    867.41 o 
   0   2   2     2110.04     2097.15     17.65 o 
   2   2   2    14274.49    13912.47    143.28 o 
   4   2   2     1079.46      999.55     17.26 o 
   6   2   2      242.33      252.66     16.03 o 
   8   2   2       78.57       71.78     11.93 o 
  10   2   2      325.31      347.68     29.07 o 
  12   2   2       13.37       48.84     18.62 o 
 -13   3   2       14.17        9.26     15.30 o 
 -11   3   2       24.34       30.16     12.46 o 
  -9   3   2     1828.60     1747.18     65.67 o 
  -7   3   2      762.16      694.98     16.13 o 
  -5   3   2     4567.74     5106.46     82.47 o 
  -3   3   2     4143.33     4220.60     91.54 o 
  -1   3   2    41421.70    39559.61    349.48 o 
   1   3   2     4086.39     4106.07     51.69 o 
   3   3   2      305.45      299.23      6.05 o 
   5   3   2     2629.70     2764.68     35.37 o 
   7   3   2      244.64      244.13     17.78 o 
   9   3   2     1994.97     1935.56     79.93 o 
  11   3   2       22.52       23.29     14.35 o 
  13   3   2       41.93       57.13     20.37 o 
 -12   4   2       25.26       21.71     14.08 o 
 -10   4   2       38.51       53.55     15.11 o 
  -8   4   2      193.37      179.33     11.39 o 
  -6   4   2      573.75      613.52     15.18 o 
  -4   4   2      570.87      551.98     11.90 o 
  -2   4   2    32323.62    29825.40    438.46 o 
   0   4   2    11710.04    10651.85     94.87 o 
   2   4   2     5048.24     4796.11     71.26 o 
   4   4   2     4860.03     5122.00     75.94 o 
   6   4   2      247.12      261.18     21.55 o 
   8   4   2      141.10      165.78     20.23 o 
  10   4   2      106.80       98.42     16.51 o 
  12   4   2       44.56       13.45     13.06 o 
 -13   5   2       12.78        8.54     13.06 o 
 -11   5   2       88.21      111.31     17.58 o 
  -9   5   2      346.70      322.05     32.49 o 
  -7   5   2      916.21      993.88     22.86 o 
  -5   5   2      669.65      742.21     17.19 o 
  -3   5   2    29447.80    29146.57    517.48 o 
  -1   5   2    33305.06    29844.95    594.99 o 
   1   5   2     3353.41     3022.02     42.30 o 
   3   5   2      840.51      868.06     18.62 o 
   5   5   2     1127.14     1274.08     23.68 o 
   7   5   2      109.45      107.54      9.03 o 
   9   5   2      582.66      488.06     30.81 o 
  11   5   2      162.80      208.14     33.50 o 
  13   5   2       28.57       26.51     24.85 o 
 -12   6   2      127.73      127.56     21.20 o 
 -10   6   2       69.85       43.50     13.95 o 
  -8   6   2      170.03      163.91      9.42 o 
  -6   6   2     1908.00     1899.62     39.16 o 
  -4   6   2     1548.93     1821.05     37.57 o 
  -2   6   2     3975.87     3869.06     51.15 o 
   0   6   2     3756.47     3369.71     31.05 o 
   2   6   2      351.66      341.70      8.45 o 
   4   6   2     1709.03     1796.56     33.60 o 
   6   6   2     1600.08     1590.27     31.88 o 
   8   6   2      173.93      162.86     17.38 o 
  10   6   2       79.12      101.00     17.06 o 
  12   6   2       27.93       86.62     33.71 o 
 -13   7   2       11.44       35.58     17.92 o 
 -11   7   2       86.26      104.38     18.62 o 
  -9   7   2      263.66      207.74     14.92 o 
  -7   7   2      612.86      621.07     19.05 o 
  -5   7   2      554.43      580.72     16.24 o 
  -3   7   2      178.88      178.52      9.28 o 
  -1   7   2     7210.15     7408.55    143.55 o 
   1   7   2     3633.44     3745.81     61.81 o 
   3   7   2     2418.61     2473.92     44.24 o 
   5   7   2      740.82      808.50     19.24 o 
   7   7   2      426.90      406.77     17.47 o 
   9   7   2      196.39      188.68     20.66 o 
  11   7   2       56.70       62.44     16.81 o 
 -12   8   2        7.43       12.44     12.99 o 
 -10   8   2       62.67       25.00     11.90 o 
  -8   8   2      299.31      286.29     13.40 o 
  -6   8   2      621.04      596.94     19.97 o 
  -4   8   2      595.86      647.31     15.85 o 
  -2   8   2       99.17       97.76      3.72 o 
   0   8   2     2745.79     2343.58     66.73 o 
   2   8   2     2648.16     2716.79     50.45 o 
   4   8   2     1912.14     2037.73     46.87 o 
   6   8   2      682.15      660.86     19.22 o 
   8   8   2      527.90      492.46     21.62 o 
  10   8   2       15.41       -5.02     12.62 o 
  12   8   2       54.12       58.25     19.23 o 
 -11   9   2      142.58      143.05     27.97 o 
  -9   9   2       65.16       88.81     11.59 o 
  -7   9   2      211.83      227.00     12.69 o 
  -5   9   2     1151.70     1083.04     48.24 o 
  -3   9   2       54.13       61.05      4.90 o 
  -1   9   2     3507.84     3306.13    182.22 o 
   1   9   2     3056.15     3325.35     60.83 o 
   3   9   2      107.39      131.69      7.88 o 
   5   9   2      380.18      366.31     16.50 o 
   7   9   2       35.29       44.42     10.66 o 
   9   9   2       40.58       25.85     12.65 o 
  11   9   2       73.39       63.83     17.49 o 
 -12  10   2      131.84      178.01     27.50 o 
 -10  10   2      126.36      109.60     18.00 o 
  -8  10   2      621.56      520.07     22.33 o 
  -6  10   2     1049.56     1049.78     35.02 o 
  -4  10   2      357.00      367.56     11.89 o 
  -2  10   2     1212.53     1173.15     16.64 o 
   0  10   2      166.50      199.35     15.00 o 
   2  10   2     4298.22     4465.92     83.46 o 
   4  10   2      102.78      111.21      7.61 o 
   6  10   2       85.30      119.32     17.52 o 
   8  10   2       39.46       41.63     18.01 o 
  10  10   2       25.17       32.77     14.81 o 
  12  10   2       57.49       58.27     20.34 o 
 -11  11   2        1.54        4.72     11.59 o 
  -9  11   2      208.68      190.51     19.05 o 
  -7  11   2      438.31      412.41     25.03 o 
  -5  11   2     2233.84     2130.62     50.86 o 
  -3  11   2      138.84      126.29      6.12 o 
  -1  11   2      117.23      132.31      7.71 o 
   1  11   2     1696.99     1882.33     78.27 o 
   3  11   2      385.37      430.03     14.35 o 
   5  11   2       79.87       87.62      8.67 o 
   7  11   2      525.65      469.89     20.60 o 
   9  11   2       27.77       37.94     17.21 o 
  11  11   2       17.53      -14.81     14.81 o 
 -12  12   2      148.56      142.95     51.00 o 
 -10  12   2       52.87      104.76     30.07 o 
  -8  12   2      269.73      265.14     15.17 o 
  -6  12   2      949.75     1004.34     32.61 o 
  -4  12   2      586.87      549.25     16.21 o 
  -2  12   2      229.68      243.02     12.53 o 
   0  12   2      449.11      493.78     16.56 o 
   2  12   2      414.94      423.70     12.54 o 
   4  12   2      144.73      137.66     14.27 o 
   6  12   2     1611.97     1461.30     43.69 o 
   8  12   2      437.31      370.08     23.17 o 
  10  12   2       12.75       20.69     12.69 o 
 -11  13   2       38.76       27.68     18.36 o 
  -9  13   2      160.32      187.56     30.79 o 
  -7  13   2      446.85      381.97     19.16 o 
  -5  13   2     4242.81     4266.72     99.99 o 
  -3  13   2      346.14      342.60     19.68 o 
  -1  13   2      224.45      213.86     12.84 o 
   1  13   2     1899.60     1929.62     46.21 o 
   3  13   2      257.43      267.71     11.61 o 
   5  13   2      619.71      597.08     25.61 o 
   7  13   2      337.21      312.27     21.97 o 
   9  13   2        4.11       -3.66     11.81 o 
  11  13   2       39.04       27.69     20.36 o 
 -10  14   2       71.18      107.51     26.47 o 
  -8  14   2       33.23       62.65     13.14 o 
  -6  14   2      635.38      571.25     32.32 o 
  -4  14   2      714.85      645.15     26.61 o 
  -2  14   2      161.08      203.21     12.86 o 
   0  14   2      625.21      578.14     18.68 o 
   2  14   2     1635.61     1582.74     65.55 o 
   4  14   2      105.36      111.70      9.55 o 
   6  14   2     1739.85     1727.19     71.12 o 
   8  14   2       32.48       21.26     10.52 o 
  10  14   2        8.16       -1.80     13.48 o 
 -11  15   2      148.93      136.39     29.90 o 
  -9  15   2       43.23       66.06     16.12 o 
  -7  15   2      296.87      293.47     21.15 o 
  -5  15   2      620.84      608.61     28.63 o 
  -3  15   2     4314.79     4026.51    111.46 o 
  -1  15   2       63.66       55.04      7.74 o 
   1  15   2      158.63      157.56     12.56 o 
   3  15   2     1044.52      925.47     26.15 o 
   5  15   2      564.23      558.59     23.64 o 
   7  15   2       13.96       29.33      9.08 o 
   9  15   2       18.28       20.65     15.76 o 
 -10  16   2       44.16       44.89     28.74 o 
  -8  16   2       10.41        1.00      7.90 o 
  -6  16   2      399.92      382.77     22.57 o 
  -4  16   2     1457.49     1254.08    118.78 o 
  -2  16   2      307.00      298.89     25.54 o 
   0  16   2      101.32      124.88     14.27 o 
   2  16   2      303.62      331.06     23.68 o 
   4  16   2       73.09       82.38     10.50 o 
   6  16   2      209.61      211.14     16.23 o 
   8  16   2      152.32      160.75     22.25 o 
  10  16   2       21.92       15.17     26.80 o 
  -9  17   2       32.60       -2.61     10.90 o 
  -7  17   2       56.93       38.57     10.94 o 
  -5  17   2       27.57       12.00      8.20 o 
  -3  17   2      697.62      636.80     28.32 o 
  -1  17   2      286.41      267.88     23.45 o 
   1  17   2        3.34       13.98     10.20 o 
   3  17   2      136.53      156.24     27.80 o 
   5  17   2        4.95       -0.56     11.82 o 
   7  17   2       49.36       80.18     17.05 o 
   9  17   2        0.59       26.07     25.12 o 
  -8  18   2      117.41       89.09     40.29 o 
  -6  18   2       18.16       18.43     13.76 o 
  -4  18   2        1.49       30.50     16.68 o 
  -2  18   2      289.15      335.69     38.75 o 
   0  18   2      604.43      598.36     46.57 o 
   2  18   2      282.03      321.36     25.99 o 
   4  18   2       10.09       10.50      9.96 o 
   6  18   2       54.27       96.56     19.90 o 
   8  18   2       26.31      108.36     31.91 o 
  -7  19   2       21.61       13.43     13.41 o 
  -5  19   2      111.35      164.27     24.85 o 
  -3  19   2      296.58      283.49     26.35 o 
  -1  19   2      924.19      902.69     49.23 o 
   1  19   2      440.62      435.05     30.04 o 
   3  19   2       74.23      108.03     17.36 o 
   5  19   2       41.82       65.32     14.96 o 
   7  19   2        6.08       11.34     14.59 o 
  -8  20   2       14.75       41.86     41.08 o 
  -6  20   2      250.13      243.79     25.82 o 
  -4  20   2       49.49       62.36     17.14 o 
  -2  20   2       41.99       62.72     16.48 o 
   0  20   2      475.25      465.84     34.20 o 
   2  20   2      135.52      144.67     19.96 o 
   4  20   2       66.23       75.74     17.41 o 
   6  20   2       31.03       39.03     15.09 o 
  -7  21   2       13.22       -7.00     13.65 o 
  -5  21   2       42.04       43.18     19.46 o 
  -3  21   2      112.09      139.14     21.23 o 
  -1  21   2        3.44      -11.37     11.37 o 
   1  21   2      252.99      257.14     26.84 o 
   3  21   2       35.40       28.52     16.30 o 
   5  21   2       36.06       28.29     14.18 o 
  -6  22   2       38.37       47.37     18.20 o 
  -4  22   2      130.89      139.16     23.81 o 
  -2  22   2      272.14      307.29     31.45 o 
   0  22   2      274.75      249.59     30.50 o 
   2  22   2      449.22      410.84     37.17 o 
   4  22   2       13.92       23.11     16.79 o 
  -5  23   2       38.49       38.45     21.08 o 
  -3  23   2        0.41       16.33     13.72 o 
  -1  23   2        3.16       -2.02     11.93 o 
   1  23   2       93.18      136.95     23.28 o 
   3  23   2       17.32       48.35     34.58 o 
  -2  24   2      123.10      103.16     21.58 o 
   0  24   2       59.67       68.36     21.82 o 
   2  24   2       35.85       34.82     16.35 o 
 -13   1   3       12.90       64.24     24.28 o 
 -11   1   3      234.94      226.23     25.89 o 
  -9   1   3     1361.13     1279.58     51.24 o 
  -7   1   3      721.56      730.34     18.19 o 
  -5   1   3     1552.49     1631.38     30.24 o 
  -3   1   3     4524.46     4552.39     65.74 o 
  -1   1   3    23432.16    22434.64    144.43 o 
   1   1   3    20480.64    19888.28    288.78 o 
   3   1   3     1415.58     1474.25     18.41 o 
   5   1   3      159.93      142.16     10.95 o 
   7   1   3      198.65      182.36     15.58 o 
   9   1   3      371.21      394.00     34.75 o 
  11   1   3       50.91       75.22     18.17 o 
  13   1   3        1.78        5.54     16.65 o 
 -12   2   3       58.04       58.82     14.97 o 
 -10   2   3       46.93       52.29     13.37 o 
  -8   2   3     2186.52     2099.15     44.82 o 
  -6   2   3     2512.30     2621.56     47.26 o 
  -4   2   3     1290.67     1242.98     21.44 o 
  -2   2   3    11260.70    11311.89    182.88 o 
   0   2   3     2804.43     2747.29     25.19 o 
   2   2   3     6212.62     5526.44     92.53 o 
   4   2   3      446.19      446.67     10.49 o 
   6   2   3      550.76      593.24     25.08 o 
   8   2   3      564.15      570.65     37.88 o 
  10   2   3      361.55      350.75     31.42 o 
  12   2   3       14.44       18.44     13.69 o 
 -13   3   3       15.83        9.05     13.46 o 
 -11   3   3       47.98       58.11     24.42 o 
  -9   3   3      969.85      938.24     42.89 o 
  -7   3   3      275.95      296.68     10.86 o 
  -5   3   3      283.85      303.55      9.39 o 
  -3   3   3     3168.80     3270.75     50.46 o 
  -1   3   3     3195.19     3104.61     25.86 o 
   1   3   3    18301.01    17262.61    224.33 o 
   3   3   3      288.39      278.06      6.65 o 
   5   3   3      712.95      660.88     16.86 o 
   7   3   3      305.89      300.04     18.95 o 
   9   3   3      753.93      715.90     40.76 o 
  11   3   3      203.06      215.71     25.57 o 
  13   3   3       68.96       47.18     18.62 o 
 -12   4   3        1.99       -2.47     13.73 o 
 -10   4   3      221.43      221.80     20.78 o 
  -8   4   3      613.62      640.97     18.39 o 
  -6   4   3       35.11       42.90      5.47 o 
  -4   4   3     2366.66     2559.72     43.34 o 
  -2   4   3    23260.55    23633.84    319.17 o 
   0   4   3    20597.13    19639.58    210.69 o 
   2   4   3     2266.91     2066.32     33.77 o 
   4   4   3      268.96      262.11      7.05 o 
   6   4   3      161.61      185.35      7.90 o 
   8   4   3      250.37      253.60     20.40 o 
  10   4   3      208.04      210.49     26.58 o 
  12   4   3       19.56       42.00     16.04 o 
 -13   5   3      106.23      131.95     24.46 o 
 -11   5   3       26.42       27.57     12.17 o 
  -9   5   3      416.27      390.64     18.47 o 
  -7   5   3      663.30      722.86     20.21 o 
  -5   5   3     3505.76     3621.84     65.37 o 
  -3   5   3     1336.47     1419.95     26.82 o 
  -1   5   3     4827.03     4669.71    100.13 o 
   1   5   3      203.10      210.09      6.37 o 
   3   5   3      732.42      720.44     26.83 o 
   5   5   3     2932.60     3138.71     54.41 o 
   7   5   3      458.47      417.92     14.79 o 
   9   5   3       74.72       98.42     16.17 o 
  11   5   3       26.06       36.83     15.09 o 
 -12   6   3        7.15       -1.50     11.18 o 
 -10   6   3       60.65       74.29     14.37 o 
  -8   6   3      357.36      369.00     14.86 o 
  -6   6   3      496.85      544.55     16.31 o 
  -4   6   3     3760.81     4003.82     78.69 o 
  -2   6   3     4855.27     4923.05     97.10 o 
   0   6   3     2808.23     2912.03     41.27 o 
   2   6   3     6369.61     6413.90     99.41 o 
   4   6   3     2604.55     2580.40     46.44 o 
   6   6   3     1882.58     1861.19     36.05 o 
   8   6   3      531.07      539.74     31.23 o 
  10   6   3       49.58       55.28     15.64 o 
  12   6   3      144.77      204.04     27.79 o 
 -13   7   3        4.84       13.00     15.36 o 
 -11   7   3       81.02       80.67     17.38 o 
  -9   7   3      631.47      531.21     23.72 o 
  -7   7   3      434.81      412.30     14.88 o 
  -5   7   3     1010.88      972.17     29.45 o 
  -3   7   3     4692.76     4395.68     69.69 o 
  -1   7   3     2510.41     2841.95     50.77 o 
   1   7   3     1506.30     1457.42     34.51 o 
   3   7   3     3838.34     4091.19     71.70 o 
   5   7   3      921.43      936.98     22.56 o 
   7   7   3       58.42       71.62      8.16 o 
   9   7   3      340.03      318.56     33.01 o 
  11   7   3      175.21      194.23     26.23 o 
 -12   8   3       55.51       47.76     15.85 o 
 -10   8   3        2.35       10.72     15.46 o 
  -8   8   3      238.60      200.01     17.23 o 
  -6   8   3        5.95        5.56      4.46 o 
  -4   8   3      390.33      413.94     12.33 o 
  -2   8   3     2202.80     2046.69     27.28 o 
   0   8   3     4200.90     4042.52     58.93 o 
   2   8   3     1040.00     1042.66     21.54 o 
   4   8   3      787.60      820.08     22.94 o 
   6   8   3      380.51      359.91     14.02 o 
   8   8   3      583.76      565.88     34.16 o 
  10   8   3      157.92      181.32     23.90 o 
  12   8   3        0.30      -16.62     16.78 o 
 -11   9   3      125.04      129.12     18.59 o 
  -9   9   3      244.66      229.83     14.08 o 
  -7   9   3     2066.25     2023.59     50.54 o 
  -5   9   3      168.59      161.89      8.78 o 
  -3   9   3     1769.87     1775.21     31.26 o 
  -1   9   3     8385.70     9100.68    207.98 o 
   1   9   3       49.08       54.93      4.53 o 
   3   9   3      319.97      326.25     11.04 o 
   5   9   3       14.95       16.48      8.92 o 
   7   9   3       67.15       90.49     10.86 o 
   9   9   3       11.58       33.04     12.18 o 
  11   9   3      178.68      165.59     23.17 o 
 -12  10   3      193.66      169.24     26.39 o 
 -10  10   3       50.52       53.15     14.91 o 
  -8  10   3      671.35      621.29     23.30 o 
  -6  10   3      514.18      509.50     32.35 o 
  -4  10   3       90.44      107.77     10.32 o 
  -2  10   3      172.66      189.32     13.76 o 
   0  10   3     2884.26     2743.76     70.07 o 
   2  10   3      447.79      522.04     15.66 o 
   4  10   3       99.18       96.86      7.20 o 
   6  10   3      113.60      117.48      9.61 o 
   8  10   3      205.24      199.78     20.58 o 
  10  10   3       32.70       36.81     13.99 o 
 -11  11   3       51.85      100.74     24.15 o 
  -9  11   3       50.35       74.08     11.00 o 
  -7  11   3      342.07      365.62     26.39 o 
  -5  11   3     1209.48     1172.10     30.52 o 
  -3  11   3       76.96       94.55      8.34 o 
  -1  11   3       13.54       11.56      5.50 o 
   1  11   3      548.28      551.90     17.05 o 
   3  11   3     1349.33     1316.60     34.06 o 
   5  11   3      291.32      298.20     13.77 o 
   7  11   3       55.49       69.82      8.45 o 
   9  11   3      116.61      136.75     20.19 o 
  11  11   3       53.11       70.82     37.30 o 
 -12  12   3       65.31       81.77     25.24 o 
 -10  12   3       20.44       17.56     12.32 o 
  -8  12   3      293.57      249.67     24.67 o 
  -6  12   3     1041.20     1002.77     32.94 o 
  -4  12   3       18.93       37.87      8.29 o 
  -2  12   3      536.44      504.82     22.29 o 
   0  12   3     1214.14     1246.09     33.21 o 
   2  12   3      309.55      309.38     12.65 o 
   4  12   3     1317.93     1324.02     36.99 o 
   6  12   3      103.03      107.85      9.12 o 
   8  12   3      299.56      246.27     18.61 o 
  10  12   3       19.24       29.00     15.54 o 
 -11  13   3       47.17       61.79     23.39 o 
  -9  13   3      100.79      116.03     18.46 o 
  -7  13   3      501.51      479.61     22.03 o 
  -5  13   3      250.25      245.06     25.57 o 
  -3  13   3      900.81      781.41     28.00 o 
  -1  13   3      131.89      135.28      9.87 o 
   1  13   3      300.03      305.82     14.45 o 
   3  13   3     1332.85     1253.07     43.71 o 
   5  13   3      210.90      268.55     18.03 o 
   7  13   3      146.50      124.65     12.10 o 
   9  13   3       27.10        0.69     10.12 o 
  11  13   3        1.99        2.42     15.37 o 
 -10  14   3       22.85        9.01     13.41 o 
  -8  14   3      349.59      330.56     23.15 o 
  -6  14   3      278.66      284.94     18.41 o 
  -4  14   3     3771.59     3536.62    128.84 o 
  -2  14   3      540.48      518.29     20.74 o 
   0  14   3      626.45      671.55     24.70 o 
   2  14   3     1544.29     1484.49     45.34 o 
   4  14   3      133.63      124.83     10.60 o 
   6  14   3       28.17       43.39     13.02 o 
   8  14   3        7.56       13.10      8.67 o 
  10  14   3        2.35       27.90     19.62 o 
 -11  15   3       10.48       -0.68     14.25 o 
  -9  15   3       24.00       49.30     14.87 o 
  -7  15   3       40.07       46.55     13.24 o 
  -5  15   3      508.29      494.02     25.81 o 
  -3  15   3      461.48      514.01     29.90 o 
  -1  15   3       95.17      117.68     12.91 o 
   1  15   3        1.72        1.08      4.53 o 
   3  15   3      476.25      473.79     25.35 o 
   5  15   3      193.34      190.37     23.80 o 
   7  15   3      117.89      114.87     12.73 o 
   9  15   3       15.83       50.42     20.05 o 
 -10  16   3      188.56      235.86     36.15 o 
  -8  16   3        9.14       12.39      9.25 o 
  -6  16   3      313.55      316.28     22.21 o 
  -4  16   3      390.16      406.76     27.97 o 
  -2  16   3     1996.34     1871.74     56.17 o 
   0  16   3      226.76      212.15     24.17 o 
   2  16   3       79.05       72.95     13.68 o 
   4  16   3        1.55        0.87      7.16 o 
   6  16   3       41.52       54.25     15.34 o 
   8  16   3       84.41      109.52     17.69 o 
  -9  17   3       67.41       23.19     13.93 o 
  -7  17   3       25.88       34.22     12.10 o 
  -5  17   3      913.80      893.06     38.66 o 
  -3  17   3      142.21      159.03     14.71 o 
  -1  17   3      189.78      184.61     21.67 o 
   1  17   3      163.09      169.64     18.24 o 
   3  17   3       22.24       31.57     15.12 o 
   5  17   3       25.42       27.67     12.20 o 
   7  17   3       81.18       69.89     14.66 o 
   9  17   3        2.61       22.06     24.51 o 
  -8  18   3       65.36       80.83     16.19 o 
  -6  18   3       76.66       63.43     13.35 o 
  -4  18   3       81.98       78.15     12.22 o 
  -2  18   3      117.33      116.52     17.84 o 
   0  18   3      101.47      117.96     17.65 o 
   2  18   3      362.90      355.15     26.52 o 
   4  18   3       77.11       62.68     14.79 o 
   6  18   3      317.43      286.54     27.76 o 
   8  18   3        9.44        4.25     19.14 o 
  -7  19   3      141.75      140.54     21.17 o 
  -5  19   3      167.19      157.10     21.47 o 
  -3  19   3      547.15      547.44     36.30 o 
  -1  19   3       43.85       48.06     21.52 o 
   1  19   3      132.54      123.94     18.58 o 
   3  19   3      246.56      252.01     33.83 o 
   5  19   3       72.69       58.38     22.41 o 
   7  19   3       58.27       70.60     24.87 o 
  -8  20   3       82.85       98.92     57.08 o 
  -6  20   3       99.27      168.72     24.50 o 
  -4  20   3      159.77      159.19     21.91 o 
  -2  20   3       52.97       89.84     18.59 o 
   0  20   3       57.75       64.52     15.64 o 
   2  20   3       56.73       97.91     17.95 o 
   4  20   3        3.40      -12.69     14.44 o 
   6  20   3        2.16       -4.57     11.68 o 
  -7  21   3       25.51       73.72     32.67 o 
  -5  21   3        1.90       27.30     29.25 o 
  -3  21   3       41.98       72.51     19.11 o 
  -1  21   3        3.89       20.88     15.34 o 
   1  21   3       73.39       94.67     17.45 o 
   3  21   3      495.50      507.58     39.34 o 
   5  21   3       42.38       82.06     20.35 o 
  -6  22   3       31.28       22.40     15.95 o 
  -4  22   3       11.08       18.37     13.65 o 
  -2  22   3       26.48       16.69     12.42 o 
   0  22   3        0.70       11.46     16.15 o 
   2  22   3       66.28       91.67     19.62 o 
   4  22   3       22.99       41.59     26.60 o 
  -5  23   3       82.96       78.28     23.98 o 
  -3  23   3        2.70      -14.35     14.35 o 
  -1  23   3       79.19       62.48     21.55 o 
   1  23   3        1.79        3.48     12.76 o 
   3  23   3       32.10       45.76     31.28 o 
  -2  24   3       16.38        5.43     13.34 o 
   0  24   3       55.48       43.52     17.38 o 
   2  24   3       72.34      106.59     30.77 o 
 -12   0   4      115.27       99.94     25.10 o 
 -10   0   4     1853.48     1731.97     98.34 o 
  -8   0   4     1277.06     1311.55     45.66 o 
  -6   0   4      895.98      982.79     31.16 o 
  -4   0   4     2565.83     2588.68     55.94 o 
  -2   0   4     1039.87     1040.26     20.39 o 
   0   0   4   143161.56   124976.67   2396.04 o 
   2   0   4     7288.98     7542.11    138.14 o 
   4   0   4      798.87      859.68     27.56 o 
   6   0   4      442.56      478.79     31.91 o 
   8   0   4     3204.33     3228.50    172.79 o 
  10   0   4       56.73       45.37     24.68 o 
  12   0   4       36.65       12.47     19.14 o 
 -13   1   4        8.62        2.45     11.97 o 
 -11   1   4       94.38      162.36     23.98 o 
  -9   1   4      713.07      665.35     23.11 o 
  -7   1   4     1441.58     1434.71     74.27 o 
  -5   1   4      128.23      148.97      9.60 o 
  -3   1   4     1670.77     1637.86     26.79 o 
  -1   1   4     6881.59     6610.00     91.34 o 
   1   1   4    10913.46     9812.95    254.95 o 
   3   1   4     1199.01     1188.91     40.58 o 
   5   1   4      409.60      387.69     25.26 o 
   7   1   4      811.91      765.92     33.30 o 
   9   1   4      754.44      798.88     44.01 o 
  11   1   4        9.64      -11.21     16.85 o 
 -12   2   4       19.35       57.49     18.77 o 
 -10   2   4      229.64      196.71     18.49 o 
  -8   2   4      234.17      240.58     12.11 o 
  -6   2   4      520.86      526.62     14.67 o 
  -4   2   4      924.61     1027.67     21.51 o 
  -2   2   4     1099.43     1058.12     16.42 o 
   0   2   4     7970.13     8115.72    113.79 o 
   2   2   4      483.48      457.59     10.19 o 
   4   2   4     4901.31     5045.97     71.32 o 
   6   2   4      254.31      292.34     16.65 o 
   8   2   4      609.28      546.72     31.47 o 
  10   2   4      422.95      382.34     30.03 o 
  12   2   4        6.52        3.98     18.42 o 
 -13   3   4      100.34      123.59     22.26 o 
 -11   3   4        4.51       10.90     11.64 o 
  -9   3   4      345.41      356.63     14.93 o 
  -7   3   4       20.82       21.11      5.19 o 
  -5   3   4      977.26     1038.19     21.66 o 
  -3   3   4     3653.54     3736.93     52.38 o 
  -1   3   4     2883.72     2696.59     22.11 o 
   1   3   4    16993.58    16728.63    230.44 o 
   3   3   4     1065.31     1048.38     18.40 o 
   5   3   4      306.48      349.44     10.00 o 
   7   3   4       78.50       72.20     11.41 o 
   9   3   4       74.80       88.67     15.59 o 
  11   3   4       16.46       30.35     21.97 o 
 -12   4   4      100.72      149.36     20.75 o 
 -10   4   4       16.12       72.74     23.28 o 
  -8   4   4      526.09      509.30     18.35 o 
  -6   4   4       62.33       71.40      6.28 o 
  -4   4   4     4637.37     4746.20     86.61 o 
  -2   4   4     1944.45     2005.88     34.99 o 
   0   4   4    11682.30    11516.28    148.30 o 
   2   4   4      758.21      798.10     16.15 o 
   4   4   4      991.20     1038.05     19.79 o 
   6   4   4       49.36       42.83      6.21 o 
   8   4   4      192.76      176.55     19.21 o 
  10   4   4        2.41       14.31     12.41 o 
  12   4   4       67.81       49.84     17.06 o 
 -13   5   4       38.49       41.23     17.98 o 
 -11   5   4       34.44       32.41     12.30 o 
  -9   5   4      741.84      753.61     24.53 o 
  -7   5   4      158.85      169.17      9.85 o 
  -5   5   4     2634.77     2737.54     56.89 o 
  -3   5   4      891.82     1029.09     18.38 o 
  -1   5   4     2403.52     2435.62     30.81 o 
   1   5   4      977.48      960.79     16.61 o 
   3   5   4      742.57      836.77     20.93 o 
   5   5   4      461.14      475.27     12.08 o 
   7   5   4       60.68       78.81     12.59 o 
   9   5   4      124.10      123.96     17.11 o 
  11   5   4       61.86       88.91     29.31 o 
 -12   6   4       89.77      126.98     19.16 o 
 -10   6   4      288.48      249.44     30.65 o 
  -8   6   4      107.07      116.55     10.63 o 
  -6   6   4      645.73      669.33     19.50 o 
  -4   6   4    13055.40    13746.55    270.83 o 
  -2   6   4      937.80      841.65     17.50 o 
   0   6   4     2965.33     2861.56     39.36 o 
   2   6   4      337.07      343.73     11.40 o 
   4   6   4      178.15      171.97      7.91 o 
   6   6   4      178.88      160.65      6.82 o 
   8   6   4       39.19       68.47     13.72 o 
  10   6   4      236.52      222.66     25.70 o 
  12   6   4       46.96      103.13     25.83 o 
 -13   7   4       10.57       16.13     16.25 o 
 -11   7   4      183.92      185.64     22.10 o 
  -9   7   4      342.98      285.56     15.03 o 
  -7   7   4      701.34      686.49     21.08 o 
  -5   7   4     2927.62     2919.20     65.67 o 
  -3   7   4     9597.44    10032.77    228.02 o 
  -1   7   4     2027.02     2003.78     28.69 o 
   1   7   4      423.98      446.66     15.16 o 
   3   7   4      288.67      262.50     11.41 o 
   5   7   4     1949.47     1750.31     72.59 o 
   7   7   4      267.41      246.98     13.68 o 
   9   7   4      110.07      158.47     20.83 o 
  11   7   4       49.80       61.50     19.56 o 
 -12   8   4       33.49       35.21     14.17 o 
 -10   8   4      508.05      454.15     37.10 o 
  -8   8   4      589.28      566.19     21.94 o 
  -6   8   4      499.96      466.33     15.85 o 
  -4   8   4      887.23      796.54     32.59 o 
  -2   8   4     3247.75     3409.29     46.92 o 
   0   8   4     3549.57     3839.09    162.85 o 
   2   8   4      483.35      499.27     13.53 o 
   4   8   4      220.71      236.64     11.75 o 
   6   8   4      408.01      378.23     14.09 o 
   8   8   4       86.50       76.43     14.26 o 
  10   8   4      149.66      170.39     23.48 o 
  12   8   4        3.56       40.92     23.11 o 
 -11   9   4       11.20       -3.84      9.97 o 
  -9   9   4      146.88      107.04     11.17 o 
  -7   9   4      384.84      376.86     17.44 o 
  -5   9   4     1972.76     1786.41     40.47 o 
  -3   9   4     2479.71     2328.58     39.36 o 
  -1   9   4     2360.14     2682.89     56.08 o 
   1   9   4     1911.85     1969.56     34.64 o 
   3   9   4      106.81      121.40      7.79 o 
   5   9   4      295.18      335.57     16.04 o 
   7   9   4      197.17      230.48     15.05 o 
   9   9   4      157.61      141.47     19.99 o 
  11   9   4       10.69       17.02     14.44 o 
 -12  10   4        3.00       13.56     15.35 o 
 -10  10   4      278.96      246.29     23.91 o 
  -8  10   4      142.68      122.69     11.79 o 
  -6  10   4      763.91      743.10     24.36 o 
  -4  10   4      846.55      850.97     20.20 o 
  -2  10   4      178.68      173.66      9.74 o 
   0  10   4      994.79     1016.77     26.99 o 
   2  10   4      961.56      952.72     25.66 o 
   4  10   4      410.52      373.07     14.03 o 
   6  10   4       69.26       87.41     11.22 o 
   8  10   4      246.18      285.67     23.27 o 
  10  10   4      121.02      163.54     30.41 o 
 -11  11   4        3.03      -12.09     12.09 o 
  -9  11   4       40.62       33.56      9.12 o 
  -7  11   4      353.88      333.39     15.96 o 
  -5  11   4      444.35      421.40     15.54 o 
  -3  11   4      379.93      392.22     15.19 o 
  -1  11   4     2503.81     2410.11     56.55 o 
   1  11   4     2049.65     1917.64     98.25 o 
   3  11   4      473.55      489.14     15.68 o 
   5  11   4      457.25      428.20     18.87 o 
   7  11   4      108.80      129.17     11.42 o 
   9  11   4       78.58       71.74     16.63 o 
  11  11   4        9.30        5.50     13.69 o 
 -12  12   4      160.79      176.97     45.12 o 
 -10  12   4       19.34       30.92     13.77 o 
  -8  12   4       32.88       64.81     13.94 o 
  -6  12   4     4770.86     4637.60    114.12 o 
  -4  12   4      693.43      664.98     25.09 o 
  -2  12   4       23.68       25.19     13.35 o 
   0  12   4     2266.61     2366.98     68.38 o 
   2  12   4      525.09      520.10     19.63 o 
   4  12   4      147.75      164.42     11.46 o 
   6  12   4      570.54      537.87     25.03 o 
   8  12   4       10.35        1.19      8.00 o 
  10  12   4       56.39       59.19     17.72 o 
 -11  13   4      228.82      221.81     35.07 o 
  -9  13   4       34.18        6.79     11.17 o 
  -7  13   4      377.18      328.73     31.62 o 
  -5  13   4      462.18      470.11     28.96 o 
  -3  13   4      335.67      344.95     17.72 o 
  -1  13   4      145.51      168.71     23.80 o 
   1  13   4     1350.93     1272.83     45.07 o 
   3  13   4     1460.84     1307.34     37.97 o 
   5  13   4      289.26      281.28     15.99 o 
   7  13   4      429.97      423.40     21.68 o 
   9  13   4       19.00       29.40     14.67 o 
 -10  14   4       31.18       18.45     15.23 o 
  -8  14   4      103.71       92.18     16.80 o 
  -6  14   4       67.41      103.04     21.26 o 
  -4  14   4     1149.43     1128.41     39.82 o 
  -2  14   4      652.56      584.63     27.22 o 
   0  14   4      458.62      456.68     19.54 o 
   2  14   4      362.26      347.86     18.66 o 
   4  14   4      719.46      710.35     36.43 o 
   6  14   4      153.50      164.29     13.64 o 
   8  14   4       61.11       84.77     13.20 o 
  10  14   4        3.28       -0.02     24.68 o 
 -11  15   4       69.99       62.04     30.14 o 
  -9  15   4       15.07       13.76     11.66 o 
  -7  15   4       44.03       92.34     19.40 o 
  -5  15   4      223.48      230.21     18.15 o 
  -3  15   4     1674.96     1618.84     61.23 o 
  -1  15   4       16.23       11.99      6.88 o 
   1  15   4      252.61      235.93     15.15 o 
   3  15   4      600.07      552.14     26.88 o 
   5  15   4      282.47      305.39     17.66 o 
   7  15   4      208.55      201.82     15.02 o 
   9  15   4        1.36       -6.65     17.44 o 
 -10  16   4       50.96       75.52     34.41 o 
  -8  16   4       24.71       22.39     11.47 o 
  -6  16   4       23.22       35.46     11.23 o 
  -4  16   4      402.74      381.63     21.82 o 
  -2  16   4      555.17      595.90     25.78 o 
   0  16   4       61.38       53.39      9.48 o 
   2  16   4       34.97       36.37      8.36 o 
   4  16   4      248.61      261.49     20.25 o 
   6  16   4       55.34       57.91     13.57 o 
   8  16   4       46.20       69.56     25.95 o 
  -9  17   4       28.29       19.78     14.87 o 
  -7  17   4       54.56       56.84     13.88 o 
  -5  17   4      144.87      136.53     18.83 o 
  -3  17   4     1801.50     1496.83    161.75 o 
  -1  17   4       47.46       79.45     10.81 o 
   1  17   4       66.60       71.48     16.69 o 
   3  17   4       10.64       40.89     17.36 o 
   5  17   4       43.70       48.28     13.53 o 
   7  17   4      244.32      265.47     32.28 o 
   9  17   4        8.85       -7.73     21.08 o 
  -8  18   4      292.84      229.32     33.41 o 
  -6  18   4       39.55       38.40     14.82 o 
  -4  18   4      333.06      280.53     24.83 o 
  -2  18   4      484.82      494.61     32.27 o 
   0  18   4       76.32       64.92     13.36 o 
   2  18   4       52.37       90.06     32.95 o 
   4  18   4      124.75      161.50     20.47 o 
   6  18   4      218.32      188.68     33.19 o 
   8  18   4       14.08       75.84     46.95 o 
  -7  19   4      170.25      219.54     28.67 o 
  -5  19   4       39.03       40.60     14.69 o 
  -3  19   4      109.13      111.60     29.96 o 
  -1  19   4      119.96      139.86     17.87 o 
   1  19   4       42.71       66.76     20.85 o 
   3  19   4       31.90       34.11     15.99 o 
   5  19   4       30.47       56.99     16.28 o 
   7  19   4       12.02       31.20     21.74 o 
  -8  20   4       31.43        1.61     39.12 o 
  -6  20   4      254.33      263.95     29.92 o 
  -4  20   4       62.80       85.51     17.26 o 
  -2  20   4      282.85      282.48     28.15 o 
   0  20   4      112.70      112.51     18.76 o 
   2  20   4      107.71       95.19     18.55 o 
   4  20   4       79.45      110.46     20.35 o 
   6  20   4       95.83      104.46     20.84 o 
  -7  21   4      111.74      151.43     33.56 o 
  -5  21   4       22.61       29.71     27.63 o 
  -3  21   4       36.88       34.56     13.80 o 
  -1  21   4       59.70       63.72     28.84 o 
   1  21   4       30.90       38.60     15.31 o 
   3  21   4       29.54       29.22     16.63 o 
   5  21   4      130.72      170.15     24.81 o 
  -6  22   4        7.31        0.02     15.19 o 
  -4  22   4        7.83        7.51     13.29 o 
  -2  22   4        2.08       39.01     20.82 o 
   0  22   4       13.95       48.27     23.80 o 
   2  22   4      109.99      187.53     26.58 o 
   4  22   4       16.49        6.29     14.46 o 
  -3  23   4        1.57       -2.54     11.97 o 
  -1  23   4       17.41       33.61     20.68 o 
   1  23   4       71.53       56.05     18.24 o 
   3  23   4        5.91        2.13     13.78 o 
  -2  24   4       10.34       37.14     20.09 o 
   0  24   4       17.77       43.11     18.42 o 
 -13   1   5      108.39      160.24     24.29 o 
 -11   1   5       27.97       15.11     11.21 o 
  -9   1   5     2154.14     2052.43     51.67 o 
  -7   1   5     1468.87     1523.60     36.10 o 
  -5   1   5     2431.64     2627.02     47.14 o 
  -3   1   5       92.02      105.72      4.96 o 
  -1   1   5     5547.62     5604.06    232.66 o 
   1   1   5     3571.78     3471.67     48.47 o 
   3   1   5     6809.00     6888.43    158.77 o 
   5   1   5      382.47      392.92     10.86 o 
   7   1   5       29.81       42.48     11.45 o 
   9   1   5     1051.37     1044.72     55.53 o 
  11   1   5        3.70       26.33     14.13 o 
 -12   2   5       42.71       72.25     25.55 o 
 -10   2   5       54.82       51.14     12.82 o 
  -8   2   5      236.45      251.87     13.43 o 
  -6   2   5      265.60      254.38     16.96 o 
  -4   2   5      780.25      837.82     15.93 o 
  -2   2   5     2461.10     2319.94     49.58 o 
   0   2   5    26654.05    26499.83    349.44 o 
   2   2   5     1067.45     1003.79     21.75 o 
   4   2   5      735.61      778.70     16.84 o 
   6   2   5     1040.21     1046.75     38.16 o 
   8   2   5      612.81      565.38     32.95 o 
  10   2   5      287.57      269.55     27.43 o 
  12   2   5       49.86       43.80     17.41 o 
 -13   3   5        0.83        9.38     13.05 o 
 -11   3   5       21.77       43.43     13.77 o 
  -9   3   5      947.15      855.05     52.71 o 
  -7   3   5      120.65      132.69      8.36 o 
  -5   3   5      959.67     1036.47     25.70 o 
  -3   3   5      810.27      804.37     13.20 o 
  -1   3   5     4778.67     5098.61    247.19 o 
   1   3   5      479.24      425.20      9.41 o 
   3   3   5     1413.98     1381.02     52.36 o 
   5   3   5      512.54      490.00     21.17 o 
   7   3   5      136.23      107.26     14.69 o 
   9   3   5       78.30       74.36     25.89 o 
  11   3   5       16.10       13.40     13.77 o 
 -12   4   5        6.39       27.78     13.74 o 
 -10   4   5      860.13      875.53     41.45 o 
  -8   4   5     1277.33     1313.85     36.52 o 
  -6   4   5       37.21       33.09      5.61 o 
  -4   4   5     2229.12     2298.33     39.15 o 
  -2   4   5     1571.57     1596.41     21.34 o 
   0   4   5     3939.32     3677.04     49.94 o 
   2   4   5      415.24      339.29      8.64 o 
   4   4   5     2412.70     2359.35     42.52 o 
   6   4   5     1042.34     1025.78     26.99 o 
   8   4   5      209.51      188.11     20.27 o 
  10   4   5       46.21       43.67     13.91 o 
  12   4   5       26.99       20.44     15.80 o 
 -13   5   5       89.34       95.93     21.13 o 
 -11   5   5      152.37      160.34     20.17 o 
  -9   5   5       82.53       97.03     10.34 o 
  -7   5   5      363.75      342.25     20.78 o 
  -5   5   5     2062.65     2314.79     51.60 o 
  -3   5   5     4194.48     4493.22     68.51 o 
  -1   5   5      889.05      883.41     13.72 o 
   1   5   5     2027.13     2099.63     34.35 o 
   3   5   5       58.45       76.95      6.25 o 
   5   5   5      412.24      415.83     14.36 o 
   7   5   5      576.40      576.05     36.66 o 
   9   5   5       29.31       48.50     18.17 o 
  11   5   5       30.37       21.43     14.69 o 
 -12   6   5       16.54       40.59     14.18 o 
 -10   6   5      382.37      372.27     21.88 o 
  -8   6   5      788.47      784.27     26.37 o 
  -6   6   5      464.58      532.84     17.13 o 
  -4   6   5     2618.24     2766.73     51.60 o 
  -2   6   5     1132.80     1371.49     26.41 o 
   0   6   5     8502.57     8400.65    124.87 o 
   2   6   5      407.79      437.46     11.39 o 
   4   6   5      704.63      713.69     17.32 o 
   6   6   5      776.75      762.58     26.03 o 
   8   6   5       33.81       25.17     11.75 o 
  10   6   5       36.81       72.11     19.46 o 
  12   6   5       61.76       67.88     21.54 o 
 -13   7   5       17.37       10.66     14.35 o 
 -11   7   5       49.32       88.69     37.07 o 
  -9   7   5      551.79      484.68     21.55 o 
  -7   7   5      155.90      139.37     11.89 o 
  -5   7   5      112.58      108.16     10.06 o 
  -3   7   5     9793.22    11089.12    199.49 o 
  -1   7   5      981.97      935.75     21.89 o 
   1   7   5     2460.60     2444.76     49.01 o 
   3   7   5      288.44      301.93     10.44 o 
   5   7   5      670.04      666.48     19.29 o 
   7   7   5        7.56       14.20     11.29 o 
   9   7   5      155.75      164.65     20.94 o 
  11   7   5       19.06       67.58     38.40 o 
 -12   8   5       94.10      109.94     18.91 o 
 -10   8   5      160.60      154.49     16.69 o 
  -8   8   5       18.65       22.37      6.94 o 
  -6   8   5      362.59      344.31     22.16 o 
  -4   8   5       60.59       62.60     10.77 o 
  -2   8   5     1409.56     1464.29     25.37 o 
   0   8   5     7333.18     7760.35    159.70 o 
   2   8   5       15.73       15.04      7.81 o 
   4   8   5      146.32      152.31     15.59 o 
   6   8   5      593.05      588.39     20.73 o 
   8   8   5      166.95      250.25     28.67 o 
  10   8   5      121.16      144.78     21.80 o 
 -11   9   5      165.95      150.95     21.14 o 
  -9   9   5      136.25      130.93     16.92 o 
  -7   9   5      262.23      280.69     14.69 o 
  -5   9   5     1974.44     1990.80     68.58 o 
  -3   9   5     2154.70     2049.35     35.61 o 
  -1   9   5     5456.14     5630.52     93.65 o 
   1   9   5     2876.36     2755.79     49.90 o 
   3   9   5       29.80       30.07      7.17 o 
   5   9   5      130.95      155.19      9.68 o 
   7   9   5      924.90      817.99     32.28 o 
   9   9   5      129.06      184.25     21.82 o 
  11   9   5       20.72       30.65     22.75 o 
 -12  10   5        9.44       15.36     14.38 o 
 -10  10   5      155.51      148.50     15.47 o 
  -8  10   5       47.46       60.24      9.98 o 
  -6  10   5       71.09       94.99     11.93 o 
  -4  10   5      304.38      292.98     10.83 o 
  -2  10   5     1415.48     1456.24     36.93 o 
   0  10   5      371.58      457.18     34.04 o 
   2  10   5      471.59      426.31     16.33 o 
   4  10   5       48.11       64.46      7.99 o 
   6  10   5      513.98      494.59     19.70 o 
   8  10   5      187.92      177.32     20.19 o 
  10  10   5       70.43       76.55     19.60 o 
 -11  11   5        9.91        5.08     12.41 o 
  -9  11   5       10.61       31.42     16.26 o 
  -7  11   5      193.90      203.58     18.32 o 
  -5  11   5     1273.57     1193.04     30.63 o 
  -3  11   5       92.71      108.41      9.79 o 
  -1  11   5      143.90      156.07      9.53 o 
   1  11   5     1708.52     1655.91     32.57 o 
   3  11   5      283.57      285.25     14.36 o 
   5  11   5      223.77      245.80     13.93 o 
   7  11   5      165.04      164.17     14.94 o 
   9  11   5       90.00       72.14     15.91 o 
  11  11   5        6.95        7.27     13.22 o 
 -12  12   5       33.42       86.23     39.73 o 
 -10  12   5      176.11      177.75     19.32 o 
  -8  12   5       55.51       90.66     12.44 o 
  -6  12   5     1313.53     1214.49     39.54 o 
  -4  12   5      349.15      372.90     21.22 o 
  -2  12   5      789.00      832.08     25.48 o 
   0  12   5      199.46      216.13     12.38 o 
   2  12   5      393.57      397.46     14.30 o 
   4  12   5      456.85      473.63     19.27 o 
   6  12   5      700.42      688.20     31.42 o 
   8  12   5       58.88       49.38     14.37 o 
  10  12   5      114.67      134.84     23.09 o 
 -11  13   5       45.49       78.22     29.52 o 
  -9  13   5        6.27        9.80      9.53 o 
  -7  13   5       18.81       25.09      9.78 o 
  -5  13   5     1376.07     1326.28     49.05 o 
  -3  13   5     1111.52     1129.75     37.80 o 
  -1  13   5      925.89      903.32     29.74 o 
   1  13   5      500.92      508.06     36.00 o 
   3  13   5      319.73      308.83     26.54 o 
   5  13   5      193.30      202.24     14.14 o 
   7  13   5      164.17      169.40     16.34 o 
   9  13   5        4.32        6.38     12.07 o 
 -10  14   5        7.64       -5.83     18.12 o 
  -8  14   5      115.04      110.51     20.01 o 
  -6  14   5       17.60       38.32     19.00 o 
  -4  14   5     1894.48     1818.03     59.08 o 
  -2  14   5       37.15       47.50      7.90 o 
   0  14   5       61.78       78.21      8.86 o 
   2  14   5      330.39      335.13     19.11 o 
   4  14   5      707.64      686.62     24.92 o 
   6  14   5      981.10      857.67     33.22 o 
   8  14   5       89.97      101.08     17.73 o 
  10  14   5        5.76       18.28     20.38 o 
  -9  15   5       44.07       80.06     32.67 o 
  -7  15   5       96.88       99.13     14.46 o 
  -5  15   5      281.55      259.74     17.30 o 
  -3  15   5     1002.67     1008.41     37.76 o 
  -1  15   5      244.39      215.65     23.68 o 
   1  15   5       10.42        9.21      9.96 o 
   3  15   5      447.52      402.27     33.57 o 
   5  15   5      109.55      116.31     12.14 o 
   7  15   5      178.30      167.98     18.47 o 
   9  15   5       20.35       -0.86     16.58 o 
 -10  16   5       36.93       63.58     26.61 o 
  -8  16   5       48.89       48.56     12.58 o 
  -6  16   5       41.07       39.75     11.35 o 
  -4  16   5       84.12       91.43     11.93 o 
  -2  16   5      259.65      236.85     19.43 o 
   0  16   5      187.48      187.80     15.28 o 
   2  16   5      129.31      128.61     14.20 o 
   4  16   5       94.29       91.19     18.57 o 
   6  16   5      161.61      202.35     20.81 o 
   8  16   5       18.98       27.09     20.43 o 
  -9  17   5      274.40      265.94     34.20 o 
  -7  17   5        7.21       23.84     11.23 o 
  -5  17   5       10.76       15.13      9.20 o 
  -3  17   5      168.94      151.47     13.58 o 
  -1  17   5       43.00       61.48      9.92 o 
   1  17   5       91.95       74.62     10.88 o 
   3  17   5       30.07       38.62      9.74 o 
   5  17   5       83.58       75.56     14.94 o 
   7  17   5        8.68       10.96     18.19 o 
  -8  18   5      143.46      156.45     20.25 o 
  -6  18   5        8.82       14.24     10.58 o 
  -4  18   5       30.76       68.13     12.66 o 
  -2  18   5      298.90      279.89     19.05 o 
   0  18   5       50.28       68.70     14.29 o 
   2  18   5       85.37       98.43     16.89 o 
   4  18   5       43.43       78.91     20.33 o 
   6  18   5      327.87      315.89     31.42 o 
   8  18   5       20.61       65.81     31.71 o 
  -7  19   5       61.24      109.18     20.51 o 
  -5  19   5        1.31        2.31     12.54 o 
  -3  19   5       18.15       23.98     12.69 o 
  -1  19   5      454.69      478.14     31.91 o 
   1  19   5      188.86      217.03     30.06 o 
   3  19   5      170.41      191.92     22.66 o 
   5  19   5      163.73      206.46     25.51 o 
   7  19   5      227.68      232.50     81.26 o 
  -8  20   5       55.32       30.15     27.20 o 
  -6  20   5      226.61      263.56     30.15 o 
  -4  20   5        0.24       13.92     11.53 o 
  -2  20   5       66.50       58.14     17.03 o 
   0  20   5      119.16      143.90     20.01 o 
   2  20   5      254.51      232.35     52.50 o 
   4  20   5       78.29      132.02     21.59 o 
   6  20   5      162.77      177.46     28.15 o 
  -7  21   5       85.79       61.53     22.68 o 
  -5  21   5       92.10      127.62     24.62 o 
  -3  21   5       26.22       46.61     22.49 o 
  -1  21   5       12.47       19.10     12.80 o 
   1  21   5        4.89       20.86     13.46 o 
   3  21   5       22.76       30.85     15.27 o 
   5  21   5      210.49      217.29     26.43 o 
  -6  22   5      219.75      281.52     37.61 o 
  -4  22   5        2.80       31.01     18.43 o 
  -2  22   5        8.16        8.33     12.92 o 
   0  22   5       25.94       44.71     15.40 o 
   2  22   5       80.69       88.14     20.17 o 
   4  22   5        2.86       17.94     16.04 o 
  -3  23   5        3.34      -17.82     18.95 o 
  -1  23   5       29.61       26.36     14.79 o 
   1  23   5       94.90      135.57     23.46 o 
   3  23   5      119.11      134.02     25.38 o 
   0  24   5       84.00       60.02     23.21 o 
 -12   0   6      128.45      219.21     52.97 o 
 -10   0   6      430.46      400.60     35.25 o 
  -8   0   6     1111.13     1090.86     44.88 o 
  -6   0   6      649.82      625.91     24.09 o 
  -4   0   6      764.01      787.97     22.93 o 
  -2   0   6      162.08      156.24      9.30 o 
   0   0   6     4454.73     4545.67    165.67 o 
   2   0   6     4196.60     4320.70    172.14 o 
   4   0   6      994.45      966.10     28.26 o 
   6   0   6      160.79      145.65     31.90 o 
   8   0   6      404.86      453.56     42.93 o 
  10   0   6      764.43      706.83     89.68 o 
  12   0   6       22.89      -11.44     19.58 o 
 -13   1   6       50.66       62.97     24.78 o 
 -11   1   6       35.88       25.75     14.60 o 
  -9   1   6      214.02      222.33     15.23 o 
  -7   1   6       88.11       94.40      7.98 o 
  -5   1   6     2128.35     2201.82     45.46 o 
  -3   1   6      607.92      584.35     10.83 o 
  -1   1   6     1025.60      957.37     18.03 o 
   1   1   6     9097.78     9279.83    139.29 o 
   3   1   6     1138.37     1269.17     29.07 o 
   5   1   6      355.35      404.76     10.81 o 
   7   1   6      541.98      529.93     30.63 o 
   9   1   6      316.65      309.77     45.52 o 
  11   1   6       20.30       18.96     13.82 o 
 -12   2   6       25.17       20.32     12.02 o 
 -10   2   6      382.42      390.82     22.63 o 
  -8   2   6     1433.27     1373.87     37.55 o 
  -6   2   6      307.58      306.39     11.75 o 
  -4   2   6      246.89      235.15      8.06 o 
  -2   2   6      813.71      764.70     18.68 o 
   0   2   6     7789.41     7869.60    131.72 o 
   2   2   6      308.17      332.45     10.45 o 
   4   2   6      121.15      120.60      6.66 o 
   6   2   6       84.66      137.12     20.68 o 
   8   2   6      810.06      790.61     41.11 o 
  10   2   6      250.74      249.02     27.07 o 
  12   2   6       19.56       38.84     18.78 o 
 -13   3   6      166.83      162.80     23.11 o 
 -11   3   6      197.45      239.44     27.28 o 
  -9   3   6      973.59     1009.10     34.28 o 
  -7   3   6      129.78      134.89      9.17 o 
  -5   3   6     1397.72     1610.55     31.72 o 
  -3   3   6      385.86      379.47      9.42 o 
  -1   3   6      587.40      529.48     37.82 o 
   1   3   6     3372.80     3202.73     49.89 o 
   3   3   6     3848.62     3957.90     77.46 o 
   5   3   6      448.55      438.97     13.67 o 
   7   3   6      154.32      174.11     21.15 o 
   9   3   6       19.33       -7.09     12.09 o 
  11   3   6        7.26       -1.43     11.68 o 
 -12   4   6      135.01      161.67     22.23 o 
 -10   4   6       85.00       66.22     13.36 o 
  -8   4   6      738.32      767.37     25.99 o 
  -6   4   6       41.19       41.40      8.74 o 
  -4   4   6      425.02      450.29     11.84 o 
  -2   4   6     1410.95     1245.75     27.41 o 
   0   4   6     1087.53     1024.38     17.50 o 
   2   4   6     1159.97     1226.53     24.20 o 
   4   4   6      281.86      326.86     10.83 o 
   6   4   6     2218.59     2191.18     54.76 o 
   8   4   6      320.91      296.51     24.40 o 
  10   4   6        9.79       23.04     13.67 o 
  12   4   6       76.94       99.05     24.85 o 
 -13   5   6       52.09       12.99     13.74 o 
 -11   5   6       49.42       66.86     15.02 o 
  -9   5   6      288.61      261.80     17.86 o 
  -7   5   6       22.76       24.01      5.92 o 
  -5   5   6      306.74      296.88     10.31 o 
  -3   5   6     3480.05     3719.81     58.20 o 
  -1   5   6     5142.87     5687.89    302.91 o 
   1   5   6     1628.26     1621.06     30.78 o 
   3   5   6      101.51      118.96      8.17 o 
   5   5   6      103.23      112.06     10.03 o 
   7   5   6      940.25      884.83     42.05 o 
   9   5   6       21.73       21.01     12.34 o 
  11   5   6       28.31        7.29     13.25 o 
 -12   6   6      116.13      151.38     22.25 o 
 -10   6   6       22.48       21.12      8.82 o 
  -8   6   6      191.75      202.88     12.79 o 
  -6   6   6      296.13      352.96     15.64 o 
  -4   6   6       23.13       21.21      5.11 o 
  -2   6   6      336.86      288.89      8.43 o 
   0   6   6     1871.27     1927.63     32.52 o 
   2   6   6      137.28      141.56      6.85 o 
   4   6   6      951.08      942.26     25.57 o 
   6   6   6     1030.82      993.93     36.91 o 
   8   6   6      226.88      233.20     21.51 o 
  10   6   6        6.06        0.67     11.47 o 
 -13   7   6       29.68       35.28     21.55 o 
 -11   7   6       57.67       41.55     15.21 o 
  -9   7   6      819.18      695.44     26.54 o 
  -7   7   6      811.78      779.92     24.27 o 
  -5   7   6      156.25      196.57     16.92 o 
  -3   7   6     2247.58     2246.83     39.19 o 
  -1   7   6     9088.06     8660.04    285.42 o 
   1   7   6      631.63      531.88     14.04 o 
   3   7   6        5.51       24.70     11.58 o 
   5   7   6      783.21      681.37     22.03 o 
   7   7   6      157.57      212.62     21.58 o 
   9   7   6      101.87       70.29     18.03 o 
  11   7   6      131.49      166.43     27.61 o 
 -12   8   6      105.64      140.06     22.70 o 
 -10   8   6       50.32       59.08     10.95 o 
  -8   8   6      132.26      138.56     21.19 o 
  -6   8   6     1206.84     1241.66     45.06 o 
  -4   8   6      284.97      278.36      9.90 o 
  -2   8   6      652.60      620.05     25.29 o 
   0   8   6      497.59      556.00     15.63 o 
   2   8   6     1437.74     1552.04     33.43 o 
   4   8   6      175.67      218.53     14.50 o 
   6   8   6      109.44      117.35     10.65 o 
   8   8   6       16.33       36.42     12.18 o 
  10   8   6        4.54        4.36     11.25 o 
 -11   9   6       38.51       44.36     14.03 o 
  -9   9   6      280.28      227.63     15.17 o 
  -7   9   6      720.96      687.01     25.72 o 
  -5   9   6      467.97      540.76     17.80 o 
  -3   9   6      425.21      401.94     10.54 o 
  -1   9   6      142.19      146.52      8.08 o 
   1   9   6     1810.13     1938.78     38.92 o 
   3   9   6       41.33       65.47      7.14 o 
   5   9   6      248.11      244.60     13.01 o 
   7   9   6      371.00      317.84     24.08 o 
   9   9   6        5.33        6.34     13.03 o 
  11   9   6       27.91       33.31     19.74 o 
 -12  10   6       14.61       16.61     20.84 o 
 -10  10   6       46.67       26.44     10.85 o 
  -8  10   6     1099.76     1043.22     36.33 o 
  -6  10   6     1556.36     1505.37     46.29 o 
  -4  10   6     3263.47     3150.91     67.22 o 
  -2  10   6      166.28      211.49     12.60 o 
   0  10   6       34.81       47.19      5.02 o 
   2  10   6      974.01     1044.27     26.10 o 
   4  10   6      336.79      336.23     15.07 o 
   6  10   6      181.92      167.17     17.25 o 
   8  10   6      212.73      210.91     22.83 o 
  10  10   6      158.21      201.95     25.48 o 
 -11  11   6       43.59       78.43     34.09 o 
  -9  11   6      110.05      134.23     14.21 o 
  -7  11   6      197.36      203.29     20.08 o 
  -5  11   6     6231.09     6184.45    150.97 o 
  -3  11   6       58.04       86.46     10.21 o 
  -1  11   6       77.49       80.54     10.70 o 
   1  11   6      337.90      327.13     11.04 o 
   3  11   6      245.17      247.97     12.57 o 
   5  11   6       16.26       29.27      9.96 o 
   7  11   6      243.47      259.61     18.71 o 
   9  11   6       44.89       96.57     18.14 o 
 -12  12   6       59.98       73.55     32.66 o 
 -10  12   6        3.03        8.70     10.70 o 
  -8  12   6      220.24      236.49     21.18 o 
  -6  12   6     1133.61     1117.02     40.81 o 
  -4  12   6     2897.39     2846.70     80.19 o 
  -2  12   6      185.25      190.66     12.52 o 
   0  12   6      177.10      180.59     11.93 o 
   2  12   6       86.95      103.28      8.65 o 
   4  12   6      479.33      456.10     19.97 o 
   6  12   6      556.74      582.22     26.74 o 
   8  12   6      108.43      128.43     18.62 o 
  10  12   6       35.40      111.85     23.80 o 
 -11  13   6       46.26       45.66     34.91 o 
  -9  13   6       99.10      134.92     18.33 o 
  -7  13   6      259.99      242.50     22.56 o 
  -5  13   6     2704.06     2564.83     78.97 o 
  -3  13   6      208.41      205.82     13.98 o 
  -1  13   6      334.24      297.92     16.13 o 
   1  13   6       67.46       64.61      9.41 o 
   3  13   6       65.25       68.65     13.10 o 
   5  13   6       47.90       63.48      9.83 o 
   7  13   6       72.36       88.72     14.05 o 
   9  13   6        5.57        1.59     11.41 o 
 -10  14   6       11.44       21.31     21.08 o 
  -8  14   6        4.44       14.76     19.84 o 
  -6  14   6      701.78      650.55     35.10 o 
  -4  14   6      105.58      111.91     13.22 o 
  -2  14   6       14.90       14.60     15.79 o 
   0  14   6       24.76       38.29     15.51 o 
   2  14   6      218.68      202.51     15.26 o 
   4  14   6      585.71      565.40     23.39 o 
   6  14   6      813.23      814.69     34.19 o 
   8  14   6      103.24      113.84     18.55 o 
  -9  15   6       28.85       28.28     12.83 o 
  -7  15   6       57.96       66.45     12.80 o 
  -5  15   6       63.53       68.09     11.23 o 
  -3  15   6     1254.82     1196.84     41.96 o 
  -1  15   6      676.39      688.53     29.06 o 
   1  15   6      544.58      482.70     22.57 o 
   3  15   6      167.38      159.45     14.61 o 
   5  15   6        8.18        6.92      7.40 o 
   7  15   6       77.17       91.72     14.95 o 
   9  15   6        3.03      -22.27     23.65 o 
 -10  16   6       63.33      127.77     36.72 o 
  -8  16   6       20.39       14.86      8.96 o 
  -6  16   6       28.97       32.95     13.65 o 
  -4  16   6        4.17        8.20      8.05 o 
  -2  16   6       83.57       96.13     11.71 o 
   0  16   6      258.88      279.49     18.47 o 
   2  16   6       22.16       53.75     17.81 o 
   4  16   6      446.71      436.27     27.03 o 
   6  16   6      110.57      139.06     17.08 o 
   8  16   6       11.67       27.62     27.09 o 
  -9  17   6       35.86       27.24     16.50 o 
  -7  17   6       18.16       39.33     12.07 o 
  -5  17   6        8.21       21.22      8.84 o 
  -3  17   6      322.45      327.21     21.71 o 
  -1  17   6      358.17      256.49     33.46 o 
   1  17   6       27.63       77.74     14.41 o 
   3  17   6        4.83        2.28      8.57 o 
   5  17   6       80.65      138.26     29.68 o 
   7  17   6      184.36      246.23     78.75 o 
  -8  18   6      152.21      153.87     23.20 o 
  -6  18   6       63.76       83.15     18.29 o 
  -4  18   6       68.80       79.81     11.89 o 
  -2  18   6      102.25      135.99     18.66 o 
   0  18   6      305.35      278.16     19.47 o 
   2  18   6       30.11       43.45     10.68 o 
   4  18   6      111.21       94.46     18.59 o 
   6  18   6       87.19      110.89     25.05 o 
  -7  19   6       25.12       25.52     18.06 o 
  -5  19   6       19.38       40.54     14.53 o 
  -3  19   6      182.46      156.71     20.49 o 
  -1  19   6        5.61        8.76     10.60 o 
   1  19   6       53.63       84.78     16.05 o 
   3  19   6      189.09      204.21     25.48 o 
   5  19   6      206.53      179.25     23.19 o 
   7  19   6       25.77       -5.13     24.08 o 
  -6  20   6       76.24      104.71     28.70 o 
  -4  20   6       77.69       84.57     16.34 o 
  -2  20   6      129.21      146.53     20.53 o 
   0  20   6       14.61       15.33     11.83 o 
   2  20   6      149.60      163.42     23.53 o 
   4  20   6       59.91       54.72     18.74 o 
   6  20   6      238.38      182.60     31.50 o 
  -5  21   6       63.48      111.78     41.38 o 
  -3  21   6       15.71       15.50     13.41 o 
  -1  21   6       20.59       55.88     15.81 o 
   1  21   6      192.50      203.04     24.45 o 
   3  21   6      108.80      110.85     21.67 o 
   5  21   6        9.78       21.74     17.17 o 
  -4  22   6       96.11      127.04     28.28 o 
  -2  22   6        4.03       39.85     18.43 o 
   0  22   6       37.78       35.22     15.44 o 
   2  22   6       26.07       13.91     21.02 o 
   4  22   6       90.74      136.60     24.17 o 
  -3  23   6       36.69       43.96     21.59 o 
  -1  23   6       20.18       17.03     17.47 o 
   1  23   6       92.95      160.10     31.36 o 
 -13   1   7       12.64        8.49     11.83 o 
 -11   1   7      238.04      241.81     22.56 o 
  -9   1   7      885.47      835.01     29.56 o 
  -7   1   7     1590.87     1598.39     39.20 o 
  -5   1   7      185.67      219.66     10.53 o 
  -3   1   7       41.36       45.01      3.54 o 
  -1   1   7      353.97      365.41      6.81 o 
   1   1   7    24994.56    25814.32    438.95 o 
   3   1   7     1001.86     1002.70     47.81 o 
   5   1   7      354.36      386.78     12.22 o 
   7   1   7      378.44      398.20     27.36 o 
   9   1   7      667.99      700.75     47.24 o 
  11   1   7       78.77       94.99     20.58 o 
 -12   2   7       26.34       72.58     28.50 o 
 -10   2   7      147.33      147.63     12.93 o 
  -8   2   7      607.75      585.54     21.30 o 
  -6   2   7      402.99      423.20     16.56 o 
  -4   2   7      627.27      642.37     16.51 o 
  -2   2   7      438.48      449.55     14.14 o 
   0   2   7      759.78      801.11     14.18 o 
   2   2   7     2483.77     2487.73     45.54 o 
   4   2   7      696.16      699.25     20.52 o 
   6   2   7      171.92      183.69     16.52 o 
   8   2   7      301.28      311.10     25.07 o 
  10   2   7      110.71      136.76     22.19 o 
  12   2   7       98.40      135.86     24.92 o 
 -13   3   7        2.83        2.04     11.80 o 
 -11   3   7       23.60       18.56     13.73 o 
  -9   3   7      240.96      253.59     15.90 o 
  -7   3   7      254.37      257.03     13.90 o 
  -5   3   7      353.42      356.21     11.24 o 
  -3   3   7      572.63      615.24     12.97 o 
  -1   3   7     2097.36     2428.39    119.19 o 
   1   3   7     4371.29     4517.80     74.77 o 
   3   3   7      381.40      401.14     17.32 o 
   5   3   7     1847.89     1909.11     39.94 o 
   7   3   7      277.93      315.25     23.69 o 
   9   3   7      139.72      185.20     21.00 o 
  11   3   7       33.67       41.50     17.72 o 
 -12   4   7       12.94        3.44     11.07 o 
 -10   4   7        5.31        3.75      6.44 o 
  -8   4   7     1192.41     1195.81     38.28 o 
  -6   4   7      362.33      392.43     13.56 o 
  -4   4   7     4394.97     4915.02     81.56 o 
  -2   4   7      548.67      542.55     14.98 o 
   0   4   7      236.50      280.09     12.47 o 
   2   4   7       53.15       60.45      5.71 o 
   4   4   7      524.25      479.21     14.55 o 
   6   4   7      763.06      716.17     24.98 o 
   8   4   7      238.51      256.52     24.67 o 
  10   4   7      134.13      155.39     23.46 o 
 -13   5   7       88.79      121.98     22.82 o 
 -11   5   7       20.22       48.89     14.98 o 
  -9   5   7       58.05       81.90     11.04 o 
  -7   5   7       91.99      110.44     10.94 o 
  -5   5   7     1095.39     1229.64     26.21 o 
  -3   5   7     2798.54     2882.03     42.49 o 
  -1   5   7     1476.08     1566.78     88.65 o 
   1   5   7      392.88      383.94     11.29 o 
   3   5   7     1301.65     1291.91     33.05 o 
   5   5   7      179.17      198.55      9.63 o 
   7   5   7      404.44      365.72     25.78 o 
   9   5   7       74.02       92.66     19.29 o 
  11   5   7        9.38       39.94     28.50 o 
 -12   6   7       45.71       57.03     16.95 o 
 -10   6   7      328.36      301.16     18.44 o 
  -8   6   7      382.64      374.41     17.22 o 
  -6   6   7      147.66      168.09      9.92 o 
  -4   6   7      396.31      431.28     11.64 o 
  -2   6   7      772.47      735.41     20.47 o 
   0   6   7      271.52      306.81     15.37 o 
   2   6   7     1341.26     1362.28     29.80 o 
   4   6   7      790.81      744.29     32.70 o 
   6   6   7      324.56      327.81     19.78 o 
   8   6   7       20.40       34.25     16.14 o 
  10   6   7        3.87      -10.32     12.44 o 
 -13   7   7        7.55       19.50     18.43 o 
 -11   7   7        4.01       -2.59      9.20 o 
  -9   7   7      312.54      305.41     18.12 o 
  -7   7   7      643.10      708.26     33.24 o 
  -5   7   7      733.72      820.92     21.84 o 
  -3   7   7     4699.24     4885.30     82.07 o 
  -1   7   7     6419.26     6413.81    133.78 o 
   1   7   7     1209.63     1276.62     27.41 o 
   3   7   7      474.93      440.41     15.77 o 
   5   7   7     2297.79     2170.83     59.15 o 
   7   7   7       38.37       29.87     11.47 o 
   9   7   7        9.96       -2.27     10.06 o 
  11   7   7       24.30       44.05     18.75 o 
 -12   8   7       50.49       43.49     17.55 o 
 -10   8   7       20.78       35.15      9.66 o 
  -8   8   7      908.51      871.15     31.45 o 
  -6   8   7     1147.13     1186.60     33.09 o 
  -4   8   7     1642.05     1590.03     41.75 o 
  -2   8   7     1171.54     1044.03     25.66 o 
   0   8   7       16.85       11.96      6.60 o 
   2   8   7      329.52      328.74     15.34 o 
   4   8   7        4.63        8.57      5.25 o 
   6   8   7      168.03      176.07     11.30 o 
   8   8   7      272.56      249.51     25.26 o 
  10   8   7      134.12      140.48     23.04 o 
 -11   9   7      104.70       81.39     25.02 o 
  -9   9   7      196.84      183.88     14.94 o 
  -7   9   7      362.84      358.29     26.44 o 
  -5   9   7      168.24      177.08     10.02 o 
  -3   9   7     1231.45     1308.90     30.96 o 
  -1   9   7     1558.93     1577.96     28.71 o 
   1   9   7      417.79      441.71     14.80 o 
   3   9   7       36.93       52.69      9.11 o 
   5   9   7      375.10      362.02     22.25 o 
   7   9   7      388.70      389.07     41.18 o 
   9   9   7      173.17      191.47     26.24 o 
  11   9   7       81.22       80.35     21.72 o 
 -12  10   7       66.63       84.84     31.15 o 
 -10  10   7       40.97       51.97     11.02 o 
  -8  10   7      581.74      583.59     25.00 o 
  -6  10   7      529.43      573.17     20.80 o 
  -4  10   7      822.07      881.74     21.62 o 
  -2  10   7      621.92      618.64     14.77 o 
   0  10   7        6.27        9.59      3.67 o 
   2  10   7      252.94      282.80     12.09 o 
   4  10   7      337.20      335.14     15.90 o 
   6  10   7        7.30        7.80      6.10 o 
   8  10   7       18.07       40.13     14.81 o 
  10  10   7       15.54       14.84     14.00 o 
 -11  11   7        3.87      -44.54     44.54 o 
  -9  11   7       27.30       31.58     10.63 o 
  -7  11   7      108.90      133.02     16.79 o 
  -5  11   7     1144.26     1008.16     32.48 o 
  -3  11   7      677.17      692.93     25.60 o 
  -1  11   7       94.82      111.27     12.59 o 
   1  11   7      270.40      289.11     11.73 o 
   3  11   7      919.01      870.50     26.99 o 
   5  11   7       98.34      107.13     11.21 o 
   7  11   7       26.17       32.93     12.20 o 
   9  11   7       21.99       18.18     15.30 o 
 -10  12   7        0.00        4.92     11.77 o 
  -8  12   7       71.84       90.32     16.25 o 
  -6  12   7     1182.94     1153.56     42.38 o 
  -4  12   7      112.85      110.03     11.47 o 
  -2  12   7      411.87      377.75     17.73 o 
   0  12   7      461.15      477.10     20.32 o 
   2  12   7      843.14      830.87     24.33 o 
   4  12   7      444.10      445.50     29.98 o 
   6  12   7        7.21       -6.15      6.74 o 
   8  12   7       26.78       31.32     13.89 o 
  10  12   7       40.15       33.24     17.47 o 
 -11  13   7       46.67       57.84     26.88 o 
  -9  13   7       17.90       21.27     10.55 o 
  -7  13   7       74.09       81.46     17.25 o 
  -5  13   7      163.84      151.85     12.96 o 
  -3  13   7      277.24      256.46     15.66 o 
  -1  13   7       23.42       36.90     11.55 o 
   1  13   7       62.15       85.22     11.01 o 
   3  13   7      171.20      143.87     20.64 o 
   5  13   7      222.56      221.21     16.14 o 
   7  13   7      182.02      186.01     19.72 o 
   9  13   7        4.77        8.76     13.76 o 
 -10  14   7       48.99       87.61     21.33 o 
  -8  14   7       46.03       84.00     21.28 o 
  -6  14   7      171.78      159.19     15.76 o 
  -4  14   7     1658.05     1598.26     53.30 o 
  -2  14   7      335.38      292.75     19.77 o 
   0  14   7       99.41       99.08     10.39 o 
   2  14   7      252.89      267.76     18.85 o 
   4  14   7      954.26      919.32     39.66 o 
   6  14   7       42.42       51.17     10.77 o 
   8  14   7       41.97       30.06     14.43 o 
  -9  15   7       48.34       62.15     20.68 o 
  -7  15   7        5.28        4.91      9.46 o 
  -5  15   7      175.60      143.77     13.43 o 
  -3  15   7      202.85      169.65     15.10 o 
  -1  15   7      200.34      190.67     16.12 o 
   1  15   7       52.79       71.60     10.33 o 
   3  15   7      208.61      220.48     17.23 o 
   5  15   7      626.77      612.20     34.07 o 
   7  15   7       29.51       31.67     12.68 o 
   9  15   7       53.40       35.92     37.92 o 
 -10  16   7       99.85      139.88     38.06 o 
  -8  16   7      140.30      156.13     29.43 o 
  -6  16   7      113.79       81.20     14.03 o 
  -4  16   7       20.78        7.35      9.88 o 
  -2  16   7      927.06      829.65     35.09 o 
   0  16   7      190.72      176.01     15.29 o 
   2  16   7       50.76      114.50     20.96 o 
   4  16   7       60.02       80.30     13.37 o 
   6  16   7      139.87      150.86     16.21 o 
   8  16   7       10.88       21.06     23.30 o 
  -9  17   7       46.03       79.93     40.12 o 
  -7  17   7      225.87      229.41     26.60 o 
  -5  17   7       26.69       58.43     23.18 o 
  -3  17   7      193.56      180.54     16.93 o 
  -1  17   7      141.53      141.02     17.47 o 
   1  17   7      300.94      269.96     22.06 o 
   3  17   7      523.61      567.34     40.48 o 
   5  17   7      459.65      415.40     28.50 o 
   7  17   7       73.67       34.69     23.30 o 
  -8  18   7       33.07       48.52     19.57 o 
  -6  18   7       50.08       54.32     21.20 o 
  -4  18   7      114.57      129.77     16.07 o 
  -2  18   7      210.21      198.13     16.70 o 
   0  18   7      180.66      171.75     24.28 o 
   2  18   7       80.28      100.58     14.39 o 
   4  18   7        4.06       39.64     22.91 o 
   6  18   7       44.55       32.91     17.77 o 
  -7  19   7      279.03      353.51     42.36 o 
  -5  19   7       19.77       11.92     12.80 o 
  -3  19   7       49.22       46.42     12.20 o 
  -1  19   7       20.88       23.56     12.51 o 
   1  19   7       55.48       51.49     13.90 o 
   3  19   7      322.91      343.19     29.81 o 
   5  19   7      132.19       90.23     17.63 o 
  -6  20   7      109.03      177.66     43.29 o 
  -4  20   7       30.14       20.68     25.02 o 
  -2  20   7      109.78      118.42     18.96 o 
   0  20   7       35.98       46.87     14.43 o 
   2  20   7      145.72      150.30     20.80 o 
   4  20   7       49.87       83.24     18.60 o 
  -5  21   7       10.58       11.71     16.42 o 
  -3  21   7       86.48       81.63     37.68 o 
  -1  21   7       27.16       37.00     18.24 o 
   1  21   7      194.83      219.92     27.23 o 
   3  21   7       53.00       83.18     34.44 o 
  -4  22   7       49.86       81.18     26.36 o 
  -2  22   7       40.05       11.49     20.84 o 
   0  22   7        2.74        9.73     18.42 o 
   2  22   7      111.57      119.98     29.89 o 
  -3  23   7        9.02       -8.24     16.74 o 
  -1  23   7       30.86       25.46     18.29 o 
   1  23   7       25.38       23.69     18.90 o 
 -12   0   8      137.17      116.22     25.87 o 
 -10   0   8      741.08      687.18     50.55 o 
  -8   0   8       27.47       10.78      9.59 o 
  -6   0   8     1503.05     1564.04     70.96 o 
  -4   0   8     3259.96     3463.04     99.53 o 
  -2   0   8      161.01      175.36     12.68 o 
   0   0   8     1902.33     2162.99     51.26 o 
   2   0   8     1628.05     1701.78     49.26 o 
   4   0   8      203.99      232.39     14.56 o 
   6   0   8     1191.69     1097.13     64.91 o 
   8   0   8      669.99      703.76     99.31 o 
  10   0   8      138.43      127.86     30.64 o 
 -13   1   8        2.47       11.04     20.85 o 
 -11   1   8       72.91       83.20     15.92 o 
  -9   1   8      142.71      157.26     15.57 o 
  -7   1   8      208.35      220.60     16.28 o 
  -5   1   8     1837.60     1937.81     43.31 o 
  -3   1   8      536.27      591.77     16.33 o 
  -1   1   8      886.76      849.20     23.69 o 
   1   1   8     6280.76     6839.15    118.68 o 
   3   1   8      200.86      209.46     12.76 o 
   5   1   8      454.62      489.98     16.20 o 
   7   1   8      370.74      380.06     28.66 o 
   9   1   8       35.09       25.97     13.36 o 
  11   1   8       25.12       14.34     15.03 o 
 -12   2   8        7.53        7.29     22.43 o 
 -10   2   8       41.07       38.13     10.50 o 
  -8   2   8      310.48      312.71     15.92 o 
  -6   2   8      130.93      137.62     10.14 o 
  -4   2   8      602.42      575.60     14.75 o 
  -2   2   8      787.58      812.00     19.54 o 
   0   2   8     1361.41     1421.93     25.21 o 
   2   2   8      864.90      973.83     23.15 o 
   4   2   8      578.19      619.14     19.50 o 
   6   2   8      258.60      236.44     19.77 o 
   8   2   8      400.39      383.77     32.25 o 
  10   2   8      286.36      214.98     28.24 o 
 -13   3   8       73.11       76.64     19.52 o 
 -11   3   8       11.55       19.48     13.38 o 
  -9   3   8      533.58      466.22     21.09 o 
  -7   3   8      207.49      181.18     10.46 o 
  -5   3   8      364.68      380.97     12.65 o 
  -3   3   8     2795.74     3021.44     76.52 o 
  -1   3   8     1939.87     2096.88     51.18 o 
   1   3   8     2775.93     2910.21     54.43 o 
   3   3   8      163.78      189.36     10.10 o 
   5   3   8      127.19      108.28      7.79 o 
   7   3   8      286.92      268.75     22.71 o 
   9   3   8      129.18      136.98     21.03 o 
  11   3   8       69.64       97.35     22.51 o 
 -12   4   8       38.74       75.10     21.72 o 
 -10   4   8       40.59       45.98      9.63 o 
  -8   4   8      448.52      443.38     22.16 o 
  -6   4   8       37.54       45.75      6.42 o 
  -4   4   8     1119.87     1130.97     20.68 o 
  -2   4   8     1340.89     1299.83     35.90 o 
   0   4   8     6523.73     6900.54    109.68 o 
   2   4   8      839.76      825.09     21.18 o 
   4   4   8     1024.35     1041.20     41.02 o 
   6   4   8       25.78       23.30      7.50 o 
   8   4   8      109.68      132.07     18.59 o 
  10   4   8       97.58      151.68     24.84 o 
 -13   5   8       37.77       43.76     20.70 o 
 -11   5   8      218.40      204.71     22.56 o 
  -9   5   8     1671.32     1602.55     54.95 o 
  -7   5   8      159.80      175.25     13.92 o 
  -5   5   8      138.36      149.82      9.61 o 
  -3   5   8      907.58      931.84     25.83 o 
  -1   5   8      348.04      362.96     20.19 o 
   1   5   8     1844.56     1700.71     33.12 o 
   3   5   8      645.75      577.40     17.78 o 
   5   5   8      300.50      308.68     14.30 o 
   7   5   8      599.31      591.38     33.39 o 
   9   5   8       52.44       68.12     20.53 o 
  11   5   8       62.76       41.85     18.56 o 
 -12   6   8       58.26       67.37     21.37 o 
 -10   6   8       40.05       59.60     16.33 o 
  -8   6   8     1018.97      989.32     37.49 o 
  -6   6   8      145.22      150.24     10.05 o 
  -4   6   8      458.66      524.31     13.08 o 
  -2   6   8      909.00      807.02     21.55 o 
   0   6   8     2261.44     2202.69     39.28 o 
   2   6   8     1347.93     1373.73     32.70 o 
   4   6   8      689.80      718.81     24.85 o 
   6   6   8      576.89      532.36     23.37 o 
   8   6   8       60.68       60.46     15.49 o 
  10   6   8      107.04      120.68     23.96 o 
 -13   7   8       11.05        3.75     14.98 o 
 -11   7   8       98.11      132.28     19.59 o 
  -9   7   8       51.67       72.21      9.91 o 
  -7   7   8      654.20      696.98     24.41 o 
  -5   7   8      766.64      778.97     20.23 o 
  -3   7   8      416.31      364.50     14.93 o 
  -1   7   8     3320.13     3550.55    164.55 o 
   1   7   8      478.01      486.50     14.96 o 
   3   7   8       78.73       98.69      8.20 o 
   5   7   8     2929.95     2898.96     81.21 o 
   7   7   8       57.22       76.11     14.96 o 
   9   7   8      137.50      154.46     21.98 o 
  11   7   8       81.36      106.46     23.12 o 
 -12   8   8       40.86       48.09     19.17 o 
 -10   8   8       58.84       74.40     11.96 o 
  -8   8   8       24.02       34.96      8.08 o 
  -6   8   8      456.59      487.87     18.25 o 
  -4   8   8      169.35      182.03      7.37 o 
  -2   8   8      187.22      181.85     13.82 o 
   0   8   8      546.46      620.85     15.79 o 
   2   8   8      817.32      825.20     23.91 o 
   4   8   8      493.01      484.82     18.51 o 
   6   8   8       44.92       74.42     14.32 o 
   8   8   8      287.96      244.56     24.97 o 
  10   8   8       11.64        3.65     13.14 o 
 -11   9   8       26.86       60.96     24.87 o 
  -9   9   8      121.98       99.22     11.68 o 
  -7   9   8      229.77      193.54     13.00 o 
  -5   9   8      458.70      447.47     15.92 o 
  -3   9   8       84.89       84.51     10.53 o 
  -1   9   8       98.09       99.23      5.75 o 
   1   9   8      242.81      276.79     12.02 o 
   3   9   8      511.06      497.67     18.66 o 
   5   9   8      506.41      494.45     23.86 o 
   7   9   8       47.35       28.50     11.99 o 
   9   9   8      143.97      182.94     23.99 o 
 -12  10   8       18.84        4.24     27.09 o 
 -10  10   8       36.69       48.21     10.22 o 
  -8  10   8      174.08      158.23     12.46 o 
  -6  10   8      983.94      979.05     30.30 o 
  -4  10   8       57.73       51.69      7.71 o 
  -2  10   8     1467.98     1354.38     28.35 o 
   0  10   8      455.95      427.58     24.41 o 
   2  10   8       99.01       93.87      8.00 o 
   4  10   8      466.02      479.00     20.40 o 
   6  10   8      102.10      110.79     11.04 o 
   8  10   8      139.38      156.40     21.36 o 
  10  10   8       18.62       13.08     13.63 o 
 -11  11   8       83.20       79.85     33.10 o 
  -9  11   8       23.18       36.52     10.44 o 
  -7  11   8      226.71      208.85     13.90 o 
  -5  11   8       17.29       11.84      5.11 o 
  -3  11   8      988.89      957.42     29.58 o 
  -1  11   8      210.26      203.27     11.42 o 
   1  11   8      152.93      145.59     12.74 o 
   3  11   8     1846.05     1839.63     49.97 o 
   5  11   8      833.08      846.22     32.26 o 
   7  11   8       90.59       90.40     16.63 o 
   9  11   8       67.92       72.23     19.71 o 
 -10  12   8       50.39       52.03     22.84 o 
  -8  12   8       34.18       52.66     11.73 o 
  -6  12   8      232.92      270.25     17.59 o 
  -4  12   8     1555.62     1478.00     46.04 o 
  -2  12   8      385.45      353.21     15.85 o 
   0  12   8       33.66       34.27      8.29 o 
   2  12   8      199.84      205.03     14.18 o 
   4  12   8       11.55       30.75     10.33 o 
   6  12   8      555.19      569.87     37.12 o 
   8  12   8       92.21      155.09     28.67 o 
 -11  13   8      149.83      157.27     38.19 o 
  -9  13   8      100.30       76.10     15.44 o 
  -7  13   8      288.02      256.38     19.26 o 
  -5  13   8       44.64       68.93     16.52 o 
  -3  13   8      227.11      222.04     15.22 o 
  -1  13   8       26.72       47.37      9.38 o 
   1  13   8      177.99      189.47     18.83 o 
   3  13   8      346.98      350.58     18.77 o 
   5  13   8     1044.44      996.26     38.29 o 
   7  13   8       39.90       46.91     15.27 o 
   9  13   8       21.23       -1.74     12.45 o 
 -10  14   8       10.93       23.63     16.21 o 
  -8  14   8      143.15      170.14     26.24 o 
  -6  14   8      420.94      416.48     24.22 o 
  -4  14   8      274.23      230.46     15.89 o 
  -2  14   8      354.59      353.33     18.91 o 
   0  14   8       27.96       32.76     10.67 o 
   2  14   8       57.47       87.05     11.86 o 
   4  14   8       93.25      111.62     13.59 o 
   6  14   8      108.37      120.85     13.70 o 
   8  14   8       34.29       66.10     36.86 o 
  -9  15   8       35.34       39.61     15.07 o 
  -7  15   8      369.95      379.02     31.75 o 
  -5  15   8      210.34      217.38     18.02 o 
  -3  15   8       92.32       98.38     11.51 o 
  -1  15   8        7.18       -1.40      9.49 o 
   1  15   8        5.10       24.44     13.23 o 
   3  15   8      377.34      375.32     24.15 o 
   5  15   8      683.39      709.27     38.11 o 
   7  15   8      225.37      226.29     32.12 o 
 -10  16   8       50.35       51.76     30.64 o 
  -8  16   8       63.33       42.34     16.49 o 
  -6  16   8      219.59      201.76     22.69 o 
  -4  16   8       26.29       28.94      9.26 o 
  -2  16   8      501.42      479.93     24.57 o 
   0  16   8       80.59      112.98     13.64 o 
   2  16   8       70.01      109.31     14.75 o 
   4  16   8      168.48      181.74     20.14 o 
   6  16   8       49.72       88.61     31.80 o 
   8  16   8       22.27       -7.11     17.81 o 
  -9  17   8       63.35       63.78     21.03 o 
  -7  17   8       63.22       49.74     16.15 o 
  -5  17   8       18.64       34.89     13.27 o 
  -3  17   8      648.81      626.97     31.20 o 
  -1  17   8      133.70      116.01     14.62 o 
   1  17   8       31.74       42.59     12.68 o 
   3  17   8      126.61      131.28     18.42 o 
   5  17   8       72.52       71.49     16.20 o 
   7  17   8      257.17      184.97     42.56 o 
  -8  18   8       30.53       35.96     17.10 o 
  -6  18   8       86.19       97.17     30.83 o 
  -4  18   8       43.61       37.27     15.29 o 
  -2  18   8       95.99      126.88     15.88 o 
   0  18   8       54.89       53.92     15.69 o 
   2  18   8       24.39       16.51      9.99 o 
   4  18   8      132.88      178.83     25.21 o 
   6  18   8       70.72       86.35     30.57 o 
  -7  19   8      122.04      190.34     30.72 o 
  -5  19   8       38.01       34.69     14.07 o 
  -3  19   8      180.26      186.11     22.16 o 
  -1  19   8      115.57      118.98     15.23 o 
   1  19   8      229.98      259.70     25.76 o 
   3  19   8      304.77      348.52     30.52 o 
   5  19   8        1.01       32.07     27.80 o 
  -6  20   8      504.88      549.91     55.32 o 
  -4  20   8       48.16       70.89     22.57 o 
  -2  20   8      704.47      520.65     49.38 o 
   0  20   8       31.17       32.90     16.44 o 
   2  20   8       63.51       60.95     16.68 o 
   4  20   8       38.78       48.67     19.44 o 
  -5  21   8        4.21        8.62     17.26 o 
  -3  21   8       50.56       47.97     19.58 o 
  -1  21   8       22.14       49.68     31.42 o 
   1  21   8      229.41      244.33     36.04 o 
   3  21   8        4.09      -16.15     16.15 o 
  -4  22   8       50.79       91.77     26.63 o 
  -2  22   8       25.79        5.12     15.05 o 
   0  22   8        9.44       -2.14     14.12 o 
   2  22   8       42.22       85.06     24.74 o 
  -1  23   8       19.48       93.89     26.65 o 
 -13   1   9       75.06      108.53     27.08 o 
 -11   1   9       33.12       29.41     11.34 o 
  -9   1   9      864.70      847.04     32.78 o 
  -7   1   9      486.87      491.85     18.00 o 
  -5   1   9     1219.36     1292.31     29.12 o 
  -3   1   9      565.36      589.51     16.55 o 
  -1   1   9     4448.13     4438.99     75.37 o 
   1   1   9      462.43      417.24     16.51 o 
   3   1   9      439.23      502.75     21.35 o 
   5   1   9      369.98      366.23     15.76 o 
   7   1   9      196.11      200.01     19.79 o 
   9   1   9        9.34        4.56     10.78 o 
  11   1   9       37.91      101.01     29.71 o 
 -12   2   9       17.87       14.03     13.11 o 
 -10   2   9      185.51      165.19     16.78 o 
  -8   2   9      172.13      190.72     25.93 o 
  -6   2   9      431.70      437.82     15.60 o 
  -4   2   9     1218.01     1201.85     31.35 o 
  -2   2   9       88.96       83.10      8.67 o 
   0   2   9     6536.85     7056.50    120.07 o 
   2   2   9      376.35      374.84     13.42 o 
   4   2   9      403.02      414.13     23.78 o 
   6   2   9      879.60      849.46     39.68 o 
   8   2   9       42.53       90.25     23.11 o 
  10   2   9      170.44      160.39     24.86 o 
 -13   3   9        1.67       23.16     17.12 o 
 -11   3   9       65.99       70.06     13.37 o 
  -9   3   9      916.52      923.42     33.77 o 
  -7   3   9       22.40       21.91      9.28 o 
  -5   3   9      240.25      247.76     13.73 o 
  -3   3   9      533.90      567.49     22.18 o 
  -1   3   9      140.52      136.93      9.30 o 
   1   3   9      639.34      645.50     17.52 o 
   3   3   9      743.83      708.33     23.96 o 
   5   3   9      841.53      818.69     24.12 o 
   7   3   9       71.55       72.42     14.34 o 
   9   3   9      175.33      156.44     23.62 o 
  11   3   9      139.19      138.40     26.97 o 
 -12   4   9       70.47       43.73     20.74 o 
 -10   4   9      109.92       98.05     16.16 o 
  -8   4   9      890.14      930.01     31.84 o 
  -6   4   9      677.34      659.50     19.69 o 
  -4   4   9       95.56      109.03      9.94 o 
  -2   4   9      871.95      941.84     29.98 o 
   0   4   9     3021.03     3113.38     55.49 o 
   2   4   9      175.82      181.33      9.47 o 
   4   4   9     1118.47     1123.80     35.14 o 
   6   4   9      615.38      574.71     25.71 o 
   8   4   9      200.32      155.12     19.49 o 
  10   4   9       78.77       99.35     20.57 o 
 -13   5   9       73.20       88.33     24.76 o 
 -11   5   9      245.67      246.12     19.77 o 
  -9   5   9      731.33      715.68     37.72 o 
  -7   5   9      582.87      601.65     21.53 o 
  -5   5   9      186.69      181.92      8.90 o 
  -3   5   9      142.36      148.03      9.87 o 
  -1   5   9     4139.63     4174.66    155.86 o 
   1   5   9     4407.95     4234.96     81.55 o 
   3   5   9     1245.88     1261.09     32.88 o 
   5   5   9      727.12      711.61     24.17 o 
   7   5   9       98.21      111.44     16.67 o 
   9   5   9       28.12       23.59     14.07 o 
  11   5   9       12.69        9.51     14.67 o 
 -12   6   9        5.88       -8.31     11.95 o 
 -10   6   9       31.38       48.18     10.32 o 
  -8   6   9      273.10      292.15     16.43 o 
  -6   6   9      159.76      178.69     10.13 o 
  -4   6   9      640.37      653.73     22.33 o 
  -2   6   9      696.86      670.79     19.94 o 
   0   6   9     1700.97     1655.10     31.87 o 
   2   6   9      423.42      443.88     17.01 o 
   4   6   9      202.77      205.40     13.77 o 
   6   6   9        7.87        5.21      7.63 o 
   8   6   9      139.82      138.63     19.02 o 
  10   6   9       25.96       12.71     14.09 o 
 -11   7   9       19.81       18.43     12.15 o 
  -9   7   9       94.13       97.20     11.31 o 
  -7   7   9      475.42      451.14     19.27 o 
  -5   7   9      365.85      354.60     27.02 o 
  -3   7   9      476.40      542.13     19.14 o 
  -1   7   9      161.03      157.28      7.00 o 
   1   7   9     2214.84     2211.82     49.03 o 
   3   7   9      116.56      138.07      9.63 o 
   5   7   9      444.20      444.11     22.80 o 
   7   7   9       18.02       15.50     10.78 o 
   9   7   9        8.08       11.84     12.73 o 
 -12   8   9       68.18       73.52     24.13 o 
 -10   8   9      171.45      152.75     17.95 o 
  -8   8   9      383.96      325.42     34.75 o 
  -6   8   9       79.77       93.70      8.65 o 
  -4   8   9      169.09      173.33     14.80 o 
  -2   8   9      633.41      641.86     21.34 o 
   0   8   9     1103.51     1136.83     25.70 o 
   2   8   9      932.67      923.00     26.38 o 
   4   8   9      906.35      927.78     31.84 o 
   6   8   9      199.70      226.43     22.76 o 
   8   8   9       10.98        0.13      9.74 o 
  10   8   9       54.16       32.87     16.82 o 
 -11   9   9       18.28       10.54     17.09 o 
  -9   9   9       17.49       48.22     16.62 o 
  -7   9   9       11.22       20.34     15.13 o 
  -5   9   9      536.51      523.79     22.49 o 
  -3   9   9      609.73      665.85     22.47 o 
  -1   9   9      123.46      118.45      7.63 o 
   1   9   9      115.84      129.14      9.18 o 
   3   9   9      146.72      154.88     12.17 o 
   5   9   9      182.13      192.52     15.88 o 
   7   9   9      182.47      180.03     20.10 o 
   9   9   9       98.05       95.58     20.55 o 
 -12  10   9       64.49       75.71     52.97 o 
 -10  10   9       17.95       20.99     10.29 o 
  -8  10   9       15.23        6.84      7.77 o 
  -6  10   9      158.56      202.79     15.95 o 
  -4  10   9       54.90       62.35     11.24 o 
  -2  10   9      478.13      397.77     16.32 o 
   0  10   9      216.60      216.75     10.32 o 
   2  10   9       85.00       84.55      9.38 o 
   4  10   9      371.55      388.93     20.34 o 
   6  10   9      212.58      229.31     18.96 o 
   8  10   9      164.82      152.31     21.92 o 
  10  10   9       47.16       50.21     20.42 o 
 -11  11   9       33.10       47.68     27.94 o 
  -9  11   9       32.15       54.07     14.05 o 
  -7  11   9       46.05       69.77     15.05 o 
  -5  11   9      950.08      903.36     33.59 o 
  -3  11   9      496.87      483.07     28.08 o 
  -1  11   9      281.96      264.40     14.18 o 
   1  11   9      196.11      188.46     10.95 o 
   3  11   9      223.91      239.05     14.47 o 
   5  11   9       61.10       61.19     10.29 o 
   7  11   9       85.22      132.24     20.38 o 
   9  11   9       57.88       69.20     20.24 o 
 -10  12   9       21.72        9.04     12.74 o 
  -8  12   9       42.81       82.06     18.94 o 
  -6  12   9      534.31      561.21     35.26 o 
  -4  12   9      387.80      308.87     25.19 o 
  -2  12   9      207.34      176.79     12.95 o 
   0  12   9      152.24      137.34     17.22 o 
   2  12   9     1276.43     1232.15     36.77 o 
   4  12   9      186.33      171.84     15.03 o 
   6  12   9       42.24       49.77     15.45 o 
   8  12   9       15.12        4.33     11.26 o 
 -11  13   9       26.29       49.73     32.70 o 
  -9  13   9        0.37       -7.48     11.30 o 
  -7  13   9       14.65       16.60     11.71 o 
  -5  13   9      328.65      331.22     26.27 o 
  -3  13   9      497.95      523.08     29.40 o 
  -1  13   9      145.93      163.24     17.02 o 
   1  13   9      428.02      412.57     22.14 o 
   3  13   9     1183.92     1085.46     40.78 o 
   5  13   9       49.29       60.96     11.51 o 
   7  13   9       41.86       62.20     21.72 o 
   9  13   9       63.60       85.86     25.50 o 
 -10  14   9        0.21       -8.35     16.31 o 
  -8  14   9      179.40      179.82     22.15 o 
  -6  14   9      123.41      120.14     17.63 o 
  -4  14   9      602.91      575.09     37.52 o 
  -2  14   9      403.67      356.20     22.40 o 
   0  14   9       89.49      119.80     13.04 o 
   2  14   9       10.16       10.89      8.73 o 
   4  14   9       76.01       63.41     14.32 o 
   6  14   9        8.97       10.91     11.10 o 
   8  14   9       66.79       71.50     30.47 o 
  -9  15   9       50.47       38.81     15.62 o 
  -7  15   9      108.23      122.20     21.38 o 
  -5  15   9       99.62       91.72     16.74 o 
  -3  15   9      385.19      378.90     34.40 o 
  -1  15   9       70.50       81.65     11.23 o 
   1  15   9       52.75       59.05     11.90 o 
   3  15   9      115.23      116.18     15.40 o 
   5  15   9      115.56      139.75     18.74 o 
   7  15   9      121.63      113.88     25.24 o 
  -8  16   9      331.83      313.84     31.57 o 
  -6  16   9      250.02      190.51     24.70 o 
  -4  16   9       96.80      114.49     19.25 o 
  -2  16   9      478.09      419.64     36.49 o 
   0  16   9      392.93      336.59     22.52 o 
   2  16   9      127.49      119.86     16.13 o 
   4  16   9      189.77      186.96     20.48 o 
   6  16   9      162.67      115.14     20.87 o 
  -9  17   9       69.54       59.26     22.59 o 
  -7  17   9      331.06      288.16     29.15 o 
  -5  17   9        6.19        0.02     10.05 o 
  -3  17   9      128.03       84.52     22.17 o 
  -1  17   9      112.26      113.80     18.44 o 
   1  17   9       51.38       50.22     13.33 o 
   3  17   9      127.55      142.47     17.36 o 
   5  17   9       15.38       26.65     20.60 o 
   7  17   9       44.99       64.48     26.61 o 
  -8  18   9       43.15       59.02     37.54 o 
  -6  18   9       45.77       46.11     16.75 o 
  -4  18   9       81.51       91.98     19.95 o 
  -2  18   9      462.82      435.26     31.84 o 
   0  18   9      101.95      132.56     19.75 o 
   2  18   9       63.48       61.65     13.35 o 
   4  18   9        5.83       26.38     14.10 o 
   6  18   9       10.83       27.69     33.71 o 
  -7  19   9      107.70      131.16     44.82 o 
  -5  19   9       52.39       34.81     14.46 o 
  -3  19   9       68.29       97.74     29.26 o 
  -1  19   9      245.20      249.25     25.68 o 
   1  19   9       70.74       76.36     21.12 o 
   3  19   9       40.40       90.33     22.21 o 
   5  19   9       31.23       66.13     25.70 o 
  -6  20   9       43.40       39.34     21.66 o 
  -4  20   9      103.08       94.92     23.61 o 
  -2  20   9       60.72       79.01     21.73 o 
   0  20   9        4.38       16.45     14.60 o 
   2  20   9      273.41      299.08     41.55 o 
   4  20   9       13.92       12.71     16.56 o 
  -5  21   9      161.02      168.82     33.77 o 
  -3  21   9       45.47       40.14     19.89 o 
  -1  21   9      110.59      130.37     25.48 o 
   1  21   9       53.59       46.99     20.14 o 
   3  21   9       87.52      114.00     27.35 o 
  -2  22   9       41.58       76.12     24.94 o 
   0  22   9       93.03       99.19     26.21 o 
 -12   0  10       28.20       25.72     21.07 o 
 -10   0  10      288.39      262.26     24.99 o 
  -8   0  10      658.22      594.26     49.28 o 
  -6   0  10     1032.24     1125.93     42.78 o 
  -4   0  10     4469.02     4900.64    125.02 o 
  -2   0  10      555.15      578.11     22.77 o 
   0   0  10      242.96      272.63     20.28 o 
   2   0  10      583.69      572.42     26.76 o 
   4   0  10       72.95       68.51     21.02 o 
   6   0  10      809.68      759.90     63.80 o 
   8   0  10      324.47      373.30     45.87 o 
  10   0  10      119.69      116.12     43.34 o 
 -13   1  10       22.15       30.70     22.13 o 
 -11   1  10      278.12      271.26     19.15 o 
  -9   1  10      371.75      370.35     24.65 o 
  -7   1  10      135.08      140.15     12.33 o 
  -5   1  10      167.27      178.14      8.88 o 
  -3   1  10      192.36      206.73      6.66 o 
  -1   1  10      967.73      912.19     17.65 o 
   1   1  10      429.84      434.54     16.06 o 
   3   1  10      293.07      277.31     12.86 o 
   5   1  10      192.91      223.05     13.46 o 
   7   1  10       48.29       36.17     12.57 o 
   9   1  10       91.88      111.16     21.73 o 
 -12   2  10       48.91       46.19     18.39 o 
 -10   2  10      288.60      298.89     18.34 o 
  -8   2  10        2.87        4.85      8.07 o 
  -6   2  10      147.43      144.83     10.80 o 
  -4   2  10      735.06      800.35     25.77 o 
  -2   2  10      871.65      950.00     24.20 o 
   0   2  10     1757.35     1826.12     36.18 o 
   2   2  10      262.47      284.50     12.20 o 
   4   2  10      264.75      264.06     26.92 o 
   6   2  10      271.64      248.87     21.01 o 
   8   2  10      113.51       94.63     18.32 o 
  10   2  10       77.48      117.73     29.12 o 
 -13   3  10        3.70       26.53     25.88 o 
 -11   3  10      185.60      188.03     18.54 o 
  -9   3  10      379.40      360.72     18.64 o 
  -7   3  10      376.75      422.08     28.82 o 
  -5   3  10      229.56      219.16     20.18 o 
  -3   3  10      115.64      156.89     13.40 o 
  -1   3  10      636.37      610.86     25.13 o 
   1   3  10      871.29      889.15     22.50 o 
   3   3  10     1010.96     1054.29     29.39 o 
   5   3  10      272.88      257.99     14.35 o 
   7   3  10        6.17       25.71     16.98 o 
   9   3  10       30.74       34.76     14.70 o 
 -12   4  10       36.24       23.88     16.56 o 
 -10   4  10       46.63       44.77     19.18 o 
  -8   4  10     1061.85     1081.88     35.97 o 
  -6   4  10      421.43      381.11     13.14 o 
  -4   4  10      165.22      146.16     19.98 o 
  -2   4  10       29.87       18.21      9.68 o 
   0   4  10     1381.72     1410.70     38.05 o 
   2   4  10      567.49      618.60     20.28 o 
   4   4  10       44.20       43.44     14.28 o 
   6   4  10      327.71      292.03     23.66 o 
   8   4  10       79.09      100.77     19.44 o 
  10   4  10       91.46      104.20     23.71 o 
 -13   5  10        5.83       -6.94     17.81 o 
 -11   5  10       80.98       82.95     25.02 o 
  -9   5  10      539.21      544.38     24.63 o 
  -7   5  10      281.66      307.65     14.05 o 
  -5   5  10      438.69      435.13     19.78 o 
  -3   5  10      289.44      275.96     17.72 o 
  -1   5  10      155.97      166.66     14.14 o 
   1   5  10     1951.66     1922.81     41.65 o 
   3   5  10      981.66      971.93     28.38 o 
   5   5  10      438.54      433.34     19.52 o 
   7   5  10      155.99      129.12     17.54 o 
   9   5  10      142.63      136.39     23.83 o 
 -12   6  10       90.41       99.47     25.95 o 
 -10   6  10       68.18       60.19     13.46 o 
  -8   6  10      169.83      167.10     17.47 o 
  -6   6  10       78.15      100.01     18.57 o 
  -4   6  10      168.20      194.42     11.67 o 
  -2   6  10      570.05      632.23     22.04 o 
   0   6  10     1806.07     1785.54     35.83 o 
   2   6  10      179.67      157.56     12.81 o 
   4   6  10     1347.84     1205.31     40.05 o 
   6   6  10      344.05      329.12     19.78 o 
   8   6  10       57.26       90.51     17.73 o 
  10   6  10       15.04        5.91     13.51 o 
 -11   7  10      115.06      111.81     17.46 o 
  -9   7  10      390.00      415.23     31.17 o 
  -7   7  10      279.59      298.23     20.13 o 
  -5   7  10      200.77      200.99     18.65 o 
  -3   7  10     1423.14     1375.74     39.67 o 
  -1   7  10      115.42      150.76     17.72 o 
   1   7  10      828.11      770.96     22.23 o 
   3   7  10      534.04      532.38     20.72 o 
   5   7  10     1015.26      935.60     42.37 o 
   7   7  10       91.86       81.19     15.54 o 
   9   7  10       35.84       24.03     14.57 o 
 -12   8  10       42.13       26.17     17.01 o 
 -10   8  10       69.34       59.05     13.86 o 
  -8   8  10      220.28      231.20     20.46 o 
  -6   8  10      746.15      734.53     31.84 o 
  -4   8  10     1031.40     1024.05     34.32 o 
  -2   8  10      621.76      571.74     21.20 o 
   0   8  10     1438.22     1374.45     52.76 o 
   2   8  10     1240.09     1225.69     35.45 o 
   4   8  10      355.45      401.72     18.57 o 
   6   8  10      429.43      389.01     23.35 o 
   8   8  10      117.71      132.64     22.83 o 
  10   8  10       14.99       16.20     15.54 o 
 -11   9  10       15.47       11.07     11.25 o 
  -9   9  10       19.71       34.66     14.54 o 
  -7   9  10      216.82      210.33     17.11 o 
  -5   9  10     1096.82     1118.38     38.92 o 
  -3   9  10     1382.67     1315.72     44.90 o 
  -1   9  10      503.43      484.95     19.14 o 
   1   9  10      220.74      212.83     18.48 o 
   3   9  10      186.62      192.90     13.61 o 
   5   9  10      407.68      432.79     23.85 o 
   7   9  10       90.27      128.91     19.98 o 
   9   9  10        2.43      -10.93     13.04 o 
 -12  10  10      182.86      258.38     68.01 o 
 -10  10  10       59.67       87.83     21.91 o 
  -8  10  10        1.94       29.53      9.91 o 
  -6  10  10      197.83      188.67     20.19 o 
  -4  10  10      748.86      784.16     28.49 o 
  -2  10  10      652.57      581.71     20.65 o 
   0  10  10      104.79      105.62     11.35 o 
   2  10  10      774.50      784.67     27.89 o 
   4  10  10     1027.10      989.91     33.99 o 
   6  10  10      100.71      101.56     13.91 o 
   8  10  10      154.38      162.31     24.60 o 
 -11  11  10       44.34       90.73     54.17 o 
  -9  11  10       44.53       20.32     12.25 o 
  -7  11  10       44.49       50.11     16.72 o 
  -5  11  10      190.93      192.52     14.45 o 
  -3  11  10     1474.69     1502.92     60.15 o 
  -1  11  10       56.55       52.87      8.20 o 
   1  11  10     1102.49     1013.77     30.89 o 
   3  11  10     2174.75     2227.00     65.59 o 
   5  11  10      145.00      146.42     13.89 o 
   7  11  10       18.20       38.88     25.12 o 
   9  11  10       32.62      108.21     29.36 o 
 -10  12  10       26.46       17.46     13.12 o 
  -8  12  10       39.10       61.77     15.92 o 
  -6  12  10       42.51       48.73     16.69 o 
  -4  12  10       89.00      126.23     18.80 o 
  -2  12  10       44.52       41.84     14.25 o 
   0  12  10       33.52       36.49      9.74 o 
   2  12  10      645.00      625.32     24.08 o 
   4  12  10     1342.77     1319.46     44.88 o 
   6  12  10       26.91       40.79     11.78 o 
   8  12  10       48.97       44.64     16.14 o 
 -11  13  10       33.92       57.09     27.20 o 
  -9  13  10       66.26       67.60     16.87 o 
  -7  13  10       42.22       42.56     15.24 o 
  -5  13  10      122.45      170.74     19.28 o 
  -3  13  10      113.02      116.22     19.11 o 
  -1  13  10      480.77      445.74     28.66 o 
   1  13  10     1278.86     1266.68     51.13 o 
   3  13  10       63.88       78.79     17.95 o 
   5  13  10      186.10      182.11     15.42 o 
   7  13  10       40.80       38.52     14.20 o 
 -10  14  10        0.08       -6.12     14.69 o 
  -8  14  10       16.12       21.91     13.61 o 
  -6  14  10       26.55       25.59     13.68 o 
  -4  14  10      145.91      131.72     18.72 o 
  -2  14  10       23.36       11.23     13.03 o 
   0  14  10      142.91      151.68     15.06 o 
   2  14  10      275.23      263.83     20.67 o 
   4  14  10      106.88      147.03     15.29 o 
   6  14  10        1.94       35.97     39.12 o 
   8  14  10        7.97        5.68     15.45 o 
  -9  15  10        9.55       17.63     13.56 o 
  -7  15  10      386.41      364.95     32.21 o 
  -5  15  10        3.64      -12.01     12.01 o 
  -3  15  10      224.75      217.94     35.98 o 
  -1  15  10      190.01      178.37     18.83 o 
   1  15  10       87.20      127.95     27.00 o 
   3  15  10      219.72      215.13     20.38 o 
   5  15  10       47.44       90.95     26.80 o 
   7  15  10      119.43      148.72     28.22 o 
  -8  16  10        8.86        3.07     10.98 o 
  -6  16  10      129.83      146.16     21.52 o 
  -4  16  10       97.63      111.91     28.67 o 
  -2  16  10       37.86       49.27     26.58 o 
   0  16  10       94.70       95.36     23.18 o 
   2  16  10      200.83      220.68     26.93 o 
   4  16  10       76.27      120.24     16.78 o 
   6  16  10       17.91       46.24     32.75 o 
  -7  17  10       69.53      113.37     21.28 o 
  -5  17  10       74.00       93.49     18.20 o 
  -3  17  10      280.09      269.08     24.37 o 
  -1  17  10       23.11       45.76     20.33 o 
   1  17  10       13.19       -4.19     10.77 o 
   3  17  10       18.48       40.22     15.63 o 
   5  17  10       13.01       14.34     15.99 o 
  -8  18  10      154.68      167.62     28.42 o 
  -6  18  10       49.84       26.60     19.81 o 
  -4  18  10       21.95       26.51     13.82 o 
  -2  18  10      205.49      251.24     24.61 o 
   0  18  10       19.17       24.05     11.71 o 
   2  18  10       58.24       89.96     18.63 o 
   4  18  10        4.48      -16.38     16.38 o 
  -7  19  10       21.04       30.65     20.86 o 
  -5  19  10       15.93       22.81     15.03 o 
  -3  19  10       43.67       19.51     13.53 o 
  -1  19  10       52.76       34.03     12.92 o 
   1  19  10       78.53      102.01     23.31 o 
   3  19  10       73.46      118.15     21.93 o 
  -6  20  10       14.42       68.76     35.50 o 
  -4  20  10       96.49      104.70     28.12 o 
  -2  20  10       39.62       27.74     17.13 o 
   0  20  10       25.98       12.13     16.37 o 
   2  20  10       87.81      116.51     25.40 o 
  -3  21  10       12.17        6.88     15.95 o 
  -1  21  10       76.33       81.87     27.24 o 
   1  21  10       34.37       32.04     19.98 o 
 -13   1  11       15.56       16.25     22.27 o 
 -11   1  11       38.28       60.04     14.92 o 
  -9   1  11      114.47      141.86     12.98 o 
  -7   1  11      538.32      527.87     19.92 o 
  -5   1  11      555.84      590.60     15.45 o 
  -3   1  11      240.94      251.69     11.37 o 
  -1   1  11       12.06       10.04      3.35 o 
   1   1  11     1451.96     1538.67     36.87 o 
   3   1  11       91.62      101.53      9.69 o 
   5   1  11      896.98      856.09     30.05 o 
   7   1  11        9.69       14.09     11.25 o 
   9   1  11       95.67      129.58     23.83 o 
 -12   2  11       18.08       31.39     21.08 o 
 -10   2  11       25.18       18.65      9.42 o 
  -8   2  11      517.21      457.28     26.56 o 
  -6   2  11       50.67       44.61      7.99 o 
  -4   2  11       57.76       60.78      8.74 o 
  -2   2  11      591.13      599.41     20.58 o 
   0   2  11      308.16      323.55     11.62 o 
   2   2  11      118.42      162.98     16.58 o 
   4   2  11      165.63      150.52     13.97 o 
   6   2  11       41.05       40.20     12.36 o 
   8   2  11       76.50      108.42     19.81 o 
  10   2  11       35.07       44.16     19.07 o 
 -13   3  11        9.88       18.52     20.84 o 
 -11   3  11       79.43      114.20     19.12 o 
  -9   3  11      205.93      213.64     15.76 o 
  -7   3  11      119.45      114.60     17.36 o 
  -5   3  11      162.21      205.69     24.42 o 
  -3   3  11      437.71      415.10     19.52 o 
  -1   3  11     1242.40     1317.04     78.39 o 
   1   3  11     1108.33     1094.46     28.19 o 
   3   3  11      384.04      353.15     16.78 o 
   5   3  11      799.36      812.72     29.32 o 
   7   3  11       84.08      107.21     17.54 o 
   9   3  11        6.20      -11.79     13.72 o 
 -12   4  11       62.96       78.39     26.42 o 
 -10   4  11       30.51       24.03     12.15 o 
  -8   4  11      745.69      734.55     35.69 o 
  -6   4  11      132.33      168.18     15.37 o 
  -4   4  11      257.34      282.92     19.89 o 
  -2   4  11     1092.37     1102.41     54.38 o 
   0   4  11       14.55       24.23      5.74 o 
   2   4  11       46.66       53.83     10.27 o 
   4   4  11      289.25      294.73     17.82 o 
   6   4  11        4.75       14.47     10.35 o 
   8   4  11       62.12       46.93     14.83 o 
  10   4  11      201.35      261.91     34.96 o 
 -11   5  11       16.40       37.95     23.78 o 
  -9   5  11      391.81      388.70     25.02 o 
  -7   5  11      387.09      405.32     22.77 o 
  -5   5  11      198.18      197.09     21.94 o 
  -3   5  11      832.41      768.78     38.96 o 
  -1   5  11      664.98      738.42     37.73 o 
   1   5  11      903.36      921.82     26.03 o 
   3   5  11        6.26       -1.51      5.65 o 
   5   5  11      482.97      523.89     27.12 o 
   7   5  11      164.87      164.29     20.78 o 
   9   5  11       25.12       31.71     16.01 o 
 -12   6  11        3.98        6.23     18.68 o 
 -10   6  11       90.33      110.78     16.26 o 
  -8   6  11      848.18      852.38     39.31 o 
  -6   6  11      188.03      184.25     20.23 o 
  -4   6  11      637.79      660.33     37.74 o 
  -2   6  11      543.24      485.17     19.43 o 
   0   6  11      439.51      425.26     21.67 o 
   2   6  11       63.73       56.10      8.21 o 
   4   6  11       23.62       41.16     10.32 o 
   6   6  11       76.02       31.00     12.70 o 
   8   6  11       88.21      102.52     18.11 o 
 -11   7  11        0.66        7.67     14.12 o 
  -9   7  11      346.43      327.87     24.39 o 
  -7   7  11      101.22      137.41     20.12 o 
  -5   7  11     1123.74     1055.96     37.08 o 
  -3   7  11     2210.22     2187.38     61.26 o 
  -1   7  11       34.65       41.33      8.76 o 
   1   7  11     1255.34     1227.22     32.41 o 
   3   7  11     1463.10     1433.40     45.10 o 
   5   7  11       11.15        9.80     10.68 o 
   7   7  11      143.14      143.77     21.01 o 
   9   7  11       13.99       14.38     13.98 o 
 -12   8  11      131.31      165.38     37.87 o 
 -10   8  11       95.30      102.88     15.90 o 
  -8   8  11      210.67      238.63     20.32 o 
  -6   8  11      139.36      135.14     14.12 o 
  -4   8  11      642.09      562.33     24.09 o 
  -2   8  11     1825.89     1660.58     47.88 o 
   0   8  11     1177.74     1176.25     38.66 o 
   2   8  11      595.45      545.15     24.67 o 
   4   8  11      179.32      209.64     14.71 o 
   6   8  11      209.55      208.16     35.62 o 
   8   8  11       61.15       50.21     20.43 o 
 -11   9  11       93.59       99.33     35.60 o 
  -9   9  11       74.69       95.65     14.72 o 
  -7   9  11      377.69      359.62     23.23 o 
  -5   9  11      599.11      585.34     26.38 o 
  -3   9  11      226.90      232.82     14.89 o 
  -1   9  11      848.88      767.62     27.51 o 
   1   9  11      381.95      390.15     16.59 o 
   3   9  11      733.99      672.94     27.61 o 
   5   9  11      372.29      360.65     22.94 o 
   7   9  11      159.24      166.89     23.89 o 
   9   9  11      125.43      131.70     28.51 o 
 -10  10  11       60.56      114.02     34.58 o 
  -8  10  11       29.30       24.46      9.77 o 
  -6  10  11      209.47      194.17     16.33 o 
  -4  10  11      308.17      310.82     17.67 o 
  -2  10  11      653.43      630.02     24.81 o 
   0  10  11      818.76      824.05     39.67 o 
   2  10  11      435.30      403.70     29.19 o 
   4  10  11      206.40      198.72     25.48 o 
   6  10  11       45.39       59.81     13.12 o 
   8  10  11        0.01        5.59     12.35 o 
 -11  11  11        5.61       20.57     31.90 o 
  -9  11  11        3.14       12.50     12.32 o 
  -7  11  11      229.76      257.45     24.18 o 
  -5  11  11     1845.66     1746.40     73.70 o 
  -3  11  11      744.77      752.10     43.21 o 
  -1  11  11       34.70       42.91      8.02 o 
   1  11  11     1065.97     1035.63     32.74 o 
   3  11  11      266.50      282.29     17.97 o 
   5  11  11       18.14       -1.59      7.79 o 
   7  11  11        7.27       48.08     17.90 o 
 -10  12  11       48.55       58.80     17.24 o 
  -8  12  11        3.24       -2.41     11.30 o 
  -6  12  11      286.73      245.36     24.56 o 
  -4  12  11       40.34       43.93     12.89 o 
  -2  12  11      123.37      137.33     16.58 o 
   0  12  11      185.15      177.11     25.41 o 
   2  12  11      234.70      253.29     15.43 o 
   4  12  11       18.22       17.19      8.45 o 
   6  12  11       22.08       34.02     13.59 o 
   8  12  11       13.32      -15.82     18.20 o 
  -9  13  11       77.41       89.74     18.58 o 
  -7  13  11        0.61        0.45      9.60 o 
  -5  13  11       10.98       24.39     12.29 o 
  -3  13  11      280.77      279.98     24.35 o 
  -1  13  11      186.30      180.25     19.98 o 
   1  13  11       20.68       46.35     14.19 o 
   3  13  11       73.87       83.63     13.25 o 
   5  13  11       65.75       93.49     13.97 o 
   7  13  11      137.17      126.40     26.64 o 
 -10  14  11       26.56       23.34     19.23 o 
  -8  14  11       23.14       12.59     12.58 o 
  -6  14  11       73.48       71.04     17.21 o 
  -4  14  11       80.00       70.03     16.85 o 
  -2  14  11       43.73       74.48     26.02 o 
   0  14  11       81.27       62.53     13.96 o 
   2  14  11      798.10      682.00     31.29 o 
   4  14  11      136.62      100.79     17.10 o 
   6  14  11      121.16       75.03     22.54 o 
  -9  15  11       10.03        1.74     11.23 o 
  -7  15  11      132.17      138.12     24.23 o 
  -5  15  11        5.97       16.72     12.95 o 
  -3  15  11      243.62      236.20     23.68 o 
  -1  15  11       63.29       64.19     14.18 o 
   1  15  11      174.59      168.18     23.05 o 
   3  15  11      214.03      226.78     25.35 o 
   5  15  11       77.30       90.99     30.41 o 
   7  15  11       25.79      -13.71     19.52 o 
  -8  16  11        4.98        9.88     13.03 o 
  -6  16  11       78.16      108.67     20.23 o 
  -4  16  11      163.88      187.08     24.40 o 
  -2  16  11       87.53      118.38     19.19 o 
   0  16  11        5.37       -3.99      9.65 o 
   2  16  11       90.45       63.99     17.83 o 
   4  16  11       17.18       53.93     19.29 o 
   6  16  11       15.32        2.30     18.29 o 
  -7  17  11       13.82       30.59     22.07 o 
  -5  17  11       26.93       27.95     15.74 o 
  -3  17  11      121.66      122.12     19.85 o 
  -1  17  11       44.15       38.09     15.22 o 
   1  17  11       98.26      115.33     18.81 o 
   3  17  11        1.85        1.03     10.98 o 
   5  17  11        0.19       12.94     19.36 o 
  -6  18  11       38.32       52.41     17.24 o 
  -4  18  11        3.36       22.86     13.95 o 
  -2  18  11       18.74       59.01     19.46 o 
   0  18  11       13.67       16.11     12.89 o 
   2  18  11       86.12      115.01     25.19 o 
   4  18  11       34.06       24.35     16.79 o 
  -5  19  11      100.01      127.31     23.00 o 
  -3  19  11       14.72        0.37     10.16 o 
  -1  19  11      149.67      157.98     24.29 o 
   1  19  11       23.23       27.91     18.53 o 
   3  19  11        2.79        8.89     17.70 o 
  -4  20  11       55.80       53.15     20.94 o 
  -2  20  11      123.58      122.59     28.88 o 
   0  20  11       74.76       34.48     36.79 o 
   2  20  11       48.16       52.10     20.78 o 
  -3  21  11       53.21       20.85     21.19 o 
  -1  21  11       18.22       24.88     20.00 o 
 -12   0  12      171.91      221.50     55.37 o 
 -10   0  12      497.35      573.72     56.66 o 
  -8   0  12      557.48      572.99     32.08 o 
  -6   0  12      691.42      726.15     29.08 o 
  -4   0  12      550.95      564.64     39.89 o 
  -2   0  12     1714.68     1439.34     93.44 o 
   0   0  12      919.11      941.04     35.22 o 
   2   0  12      322.57      341.55     23.21 o 
   4   0  12      742.70      564.99     37.83 o 
   6   0  12      190.66      183.90     32.11 o 
   8   0  12      122.99      140.86     31.91 o 
 -11   1  12      224.41      187.13     24.45 o 
  -9   1  12      516.41      586.71     36.37 o 
  -7   1  12       94.08      115.36     12.77 o 
  -5   1  12      112.26      113.06     10.16 o 
  -3   1  12       30.42       38.08      8.38 o 
  -1   1  12      174.23      191.29     10.53 o 
   1   1  12      380.16      398.76     14.95 o 
   3   1  12       58.76       69.83      9.33 o 
   5   1  12       19.33       58.84     12.94 o 
   7   1  12       17.32       19.73     11.54 o 
   9   1  12        5.01       -0.80     11.05 o 
 -12   2  12      213.25      225.23     42.80 o 
 -10   2  12      380.69      425.31     26.69 o 
  -8   2  12      265.13      281.16     20.52 o 
  -6   2  12      311.85      344.32     19.18 o 
  -4   2  12      186.48      201.58     12.56 o 
  -2   2  12      192.84      181.61     13.47 o 
   0   2  12      262.52      305.82     11.71 o 
   2   2  12       87.30       93.13      9.05 o 
   4   2  12      225.02      228.58     18.64 o 
   6   2  12      270.26      250.51     21.95 o 
   8   2  12       80.27       69.14     17.48 o 
 -11   3  12      183.74      133.22     18.11 o 
  -9   3  12       85.24       94.03     14.34 o 
  -7   3  12      408.39      432.95     27.68 o 
  -5   3  12      457.70      459.39     23.39 o 
  -3   3  12      532.15      524.97     24.21 o 
  -1   3  12       69.05       63.61     12.14 o 
   1   3  12      946.82      978.76     33.38 o 
   3   3  12      958.70      945.82     31.01 o 
   5   3  12       17.01       19.11      7.63 o 
   7   3  12       64.79       66.97     20.16 o 
   9   3  12       13.37       24.16     19.66 o 
 -12   4  12        8.87        4.40     18.29 o 
 -10   4  12      143.06      190.53     21.10 o 
  -8   4  12      224.79      281.37     22.20 o 
  -6   4  12      331.67      362.03     48.54 o 
  -4   4  12      617.27      658.43     27.37 o 
  -2   4  12      127.58      123.01     13.73 o 
   0   4  12      107.79      126.40     12.31 o 
   2   4  12      147.09      159.62     16.69 o 
   4   4  12      124.02      146.69     12.23 o 
   6   4  12       15.97       21.07     11.60 o 
   8   4  12       55.44       58.12     16.66 o 
 -11   5  12        3.39      -12.40     12.40 o 
  -9   5  12      192.04      199.09     19.82 o 
  -7   5  12      125.75      136.76     14.59 o 
  -5   5  12      508.50      521.72     33.66 o 
  -3   5  12      572.73      527.32     26.42 o 
  -1   5  12     1133.73     1244.66     82.33 o 
   1   5  12     1088.04     1048.74     29.16 o 
   3   5  12      581.56      561.49     24.53 o 
   5   5  12      101.91      118.76     14.84 o 
   7   5  12       94.06      121.57     19.37 o 
   9   5  12       44.42       61.46     19.40 o 
 -12   6  12      139.93      131.61     65.00 o 
 -10   6  12       23.94       22.85     11.78 o 
  -8   6  12      865.84      840.39     41.15 o 
  -6   6  12       63.87       95.21     21.56 o 
  -4   6  12      206.32      210.69     14.89 o 
  -2   6  12     1544.88     1388.44     44.78 o 
   0   6  12     1005.90     1020.89     36.42 o 
   2   6  12     1257.04     1288.63     39.56 o 
   4   6  12      783.56      751.72     29.37 o 
   6   6  12        4.52       15.63     10.74 o 
   8   6  12       17.61       24.61     15.26 o 
 -11   7  12       53.08       79.92     17.86 o 
  -9   7  12       14.83       21.16     10.67 o 
  -7   7  12       19.68       17.91      9.42 o 
  -5   7  12      751.98      728.60     31.54 o 
  -3   7  12      720.20      725.83     28.89 o 
  -1   7  12      764.93      762.73     60.12 o 
   1   7  12     3749.87     3666.24     93.33 o 
   3   7  12      186.02      179.43     13.04 o 
   5   7  12      165.20      234.68     36.60 o 
   7   7  12       87.06      127.16     20.87 o 
   9   7  12       52.21       38.61     18.59 o 
 -10   8  12       14.71       70.05     20.57 o 
  -8   8  12      202.17      237.85     21.41 o 
  -6   8  12      119.64      104.15     13.63 o 
  -4   8  12     1080.18     1017.23     38.13 o 
  -2   8  12      910.03      876.91     31.12 o 
   0   8  12      579.05      586.13     27.39 o 
   2   8  12     2280.97     2235.16     63.80 o 
   4   8  12       16.48       16.89      8.48 o 
   6   8  12       59.26       64.63     14.54 o 
   8   8  12       11.32       46.07     23.72 o 
 -11   9  12        3.60       -3.07     14.56 o 
  -9   9  12       84.49       88.29     14.89 o 
  -7   9  12      245.84      259.90     28.04 o 
  -5   9  12       66.52       63.20     11.33 o 
  -3   9  12      112.83      114.79     18.58 o 
  -1   9  12      500.48      455.31     22.24 o 
   1   9  12      220.29      205.72     17.81 o 
   3   9  12       31.88       20.83     10.82 o 
   5   9  12       27.83       17.77      8.59 o 
   7   9  12      190.69      193.24     22.81 o 
 -10  10  12       16.72       64.23     37.48 o 
  -8  10  12       67.64       81.55     20.25 o 
  -6  10  12       58.82       64.24     11.72 o 
  -4  10  12     1117.55     1069.64     39.26 o 
  -2  10  12      273.94      259.22     15.94 o 
   0  10  12      884.35      854.87     43.08 o 
   2  10  12      287.20      295.99     18.75 o 
   4  10  12       30.78       33.13      9.97 o 
   6  10  12      307.58      311.72     30.41 o 
   8  10  12       10.44       -1.62     15.64 o 
 -11  11  12       39.97      106.20     38.72 o 
  -9  11  12        8.68       34.24     22.92 o 
  -7  11  12       19.12      -12.57     12.57 o 
  -5  11  12      286.00      284.95     24.89 o 
  -3  11  12     1030.37      995.99     53.04 o 
  -1  11  12      199.27      170.30     14.11 o 
   1  11  12      125.09      140.24     14.44 o 
   3  11  12      361.19      350.53     22.25 o 
   5  11  12       53.65       46.08     11.47 o 
   7  11  12       17.98        1.98     16.33 o 
 -10  12  12       41.94      119.63     23.35 o 
  -8  12  12        9.81       26.76     17.11 o 
  -6  12  12      156.54      195.19     22.13 o 
  -4  12  12      230.99      207.35     22.76 o 
  -2  12  12       49.05       52.54     29.19 o 
   0  12  12      250.40      312.27     28.27 o 
   2  12  12      256.13      239.89     18.78 o 
   4  12  12      127.84      129.96     18.92 o 
   6  12  12       81.13       84.44     17.34 o 
  -9  13  12       86.53       83.14     18.94 o 
  -7  13  12       14.63       98.23     56.85 o 
  -5  13  12      341.31      358.18     30.79 o 
  -3  13  12      319.65      281.97     25.76 o 
  -1  13  12      133.85      132.46     17.79 o 
   1  13  12      284.43      298.84     26.89 o 
   3  13  12      293.05      298.58     28.61 o 
   5  13  12      101.37      100.53     25.20 o 
   7  13  12       25.86       -4.06     20.22 o 
  -8  14  12       31.33       19.10     14.26 o 
  -6  14  12        7.40       25.41     13.90 o 
  -4  14  12       96.27       74.88     16.37 o 
  -2  14  12      277.26      283.76     37.01 o 
   0  14  12       27.00       27.02     12.83 o 
   2  14  12      113.66      118.80     19.12 o 
   4  14  12       12.96       82.91     40.79 o 
   6  14  12        4.51        4.13     17.81 o 
  -9  15  12       21.53       57.55     19.63 o 
  -7  15  12        4.24        3.18     12.74 o 
  -5  15  12       29.20       11.13     11.41 o 
  -3  15  12       83.10       86.24     17.77 o 
  -1  15  12       62.28      105.66     18.00 o 
   1  15  12       11.50       30.31     14.17 o 
   3  15  12       88.76      144.94     71.21 o 
   5  15  12       43.42        5.30     13.17 o 
  -8  16  12        5.61        2.61     13.17 o 
  -6  16  12       40.77       54.39     27.69 o 
  -4  16  12       95.14      114.09     19.84 o 
  -2  16  12       12.46       -1.37     11.29 o 
   0  16  12       58.28      106.31     20.16 o 
   2  16  12      133.73      186.01     25.45 o 
   4  16  12       27.97       42.63     24.33 o 
  -7  17  12        5.91       -8.57     14.82 o 
  -5  17  12        5.99       12.88     13.46 o 
  -3  17  12       10.44        1.52     10.31 o 
  -1  17  12       88.32      158.58     31.62 o 
   1  17  12       74.13       76.68     18.24 o 
   3  17  12       41.15       54.84     18.96 o 
  -6  18  12      194.89      249.15     37.06 o 
  -4  18  12       60.15      104.74     28.84 o 
  -2  18  12      184.06      203.80     28.24 o 
   0  18  12        0.13      -10.48     12.19 o 
   2  18  12       24.53       25.04     14.82 o 
   4  18  12        3.89        9.55     18.67 o 
  -5  19  12       23.26       34.02     17.11 o 
  -3  19  12       72.55       98.35     21.45 o 
  -1  19  12      100.83       96.51     21.15 o 
   1  19  12       65.44       62.33     49.02 o 
   3  19  12       47.90       50.18     28.05 o 
  -4  20  12       53.66       79.34     30.33 o 
  -2  20  12      187.39      185.45     34.88 o 
   0  20  12       21.63       24.40     19.17 o 
 -11   1  13        2.27       -6.53     11.99 o 
  -9   1  13       14.13       11.62     19.63 o 
  -7   1  13       43.52       58.31     13.83 o 
  -5   1  13       42.94       69.90     12.85 o 
  -3   1  13      480.59      409.35     20.57 o 
  -1   1  13      146.81      148.45     23.20 o 
   1   1  13       66.42       55.07      7.86 o 
   3   1  13      247.67      223.87     14.72 o 
   5   1  13       19.56       62.23     18.25 o 
   7   1  13       28.81       35.59     13.18 o 
   9   1  13       75.25       74.68     19.83 o 
 -12   2  13      138.06      213.56    135.43 o 
 -10   2  13      232.34      244.66     23.92 o 
  -8   2  13       88.48       72.34     16.86 o 
  -6   2  13      131.85      137.26     13.27 o 
  -4   2  13     1348.85     1350.36     43.35 o 
  -2   2  13        7.17       21.93      7.68 o 
   0   2  13      644.36      658.93     32.70 o 
   2   2  13      364.93      378.34     17.05 o 
   4   2  13      744.24      676.74     27.15 o 
   6   2  13       59.88       85.52     19.46 o 
   8   2  13        1.03        4.05     12.18 o 
 -11   3  13       64.15       57.10     17.01 o 
  -9   3  13      238.01      187.11     31.98 o 
  -7   3  13       46.13       48.13     10.73 o 
  -5   3  13       38.49       40.76      9.46 o 
  -3   3  13      605.34      612.53     24.66 o 
  -1   3  13      811.03      872.08     41.00 o 
   1   3  13      383.40      400.04     20.78 o 
   3   3  13      140.30      156.33     13.08 o 
   5   3  13      363.50      376.79     23.71 o 
   7   3  13        4.42       -7.24     11.25 o 
   9   3  13       85.51       87.14     23.57 o 
 -12   4  13       62.94       44.54     26.00 o 
 -10   4  13      109.21      143.92     20.26 o 
  -8   4  13      291.41      241.92     26.13 o 
  -6   4  13       74.67      125.44     28.24 o 
  -4   4  13      815.22      821.70     32.37 o 
  -2   4  13      397.44      395.28     19.91 o 
   0   4  13      961.67      900.12     33.67 o 
   2   4  13       44.88       34.51      7.76 o 
   4   4  13      571.18      558.87     25.10 o 
   6   4  13       32.15       41.94     14.67 o 
   8   4  13        4.00       47.72     30.80 o 
 -11   5  13       69.90       69.79     18.05 o 
  -9   5  13       66.02       71.26     14.55 o 
  -7   5  13       29.90       94.52     23.54 o 
  -5   5  13      464.62      457.83     29.04 o 
  -3   5  13      321.25      301.32     20.25 o 
  -1   5  13      435.51      462.18     40.58 o 
   1   5  13     1013.15      975.09     30.20 o 
   3   5  13      529.05      493.80     26.56 o 
   5   5  13      118.17      127.53     14.01 o 
   7   5  13       82.06      101.75     21.55 o 
   9   5  13       45.70       71.62     21.89 o 
 -12   6  13       23.00       43.98     37.92 o 
 -10   6  13       94.77      159.23     21.82 o 
  -8   6  13      191.38      236.17     20.97 o 
  -6   6  13      368.92      325.66     20.45 o 
  -4   6  13       26.06       45.67     12.87 o 
  -2   6  13      771.75      725.79     28.50 o 
   0   6  13      720.93      711.72     31.11 o 
   2   6  13      915.04      812.19     28.37 o 
   4   6  13       33.99       44.57     16.60 o 
   6   6  13       39.73       45.70     14.96 o 
   8   6  13      105.56       96.33     24.26 o 
 -11   7  13       26.32       18.51     16.07 o 
  -9   7  13      109.61      118.42     17.23 o 
  -7   7  13       16.76       14.94      8.76 o 
  -5   7  13        5.90       22.42     15.64 o 
  -3   7  13      623.82      572.97     32.39 o 
  -1   7  13      438.34      433.30     25.19 o 
   1   7  13      617.18      585.37     29.53 o 
   3   7  13      188.40      198.54     14.83 o 
   5   7  13      111.53       94.61     20.08 o 
   7   7  13       96.49       84.32     18.59 o 
 -10   8  13       13.85        5.70     11.07 o 
  -8   8  13      491.76      485.55     32.71 o 
  -6   8  13      245.19      188.74     17.27 o 
  -4   8  13      296.82      280.68     19.20 o 
  -2   8  13       58.54       46.95      9.53 o 
   0   8  13      600.41      613.31     28.60 o 
   2   8  13      107.51      139.26     14.29 o 
   4   8  13      215.29      211.03     16.92 o 
   6   8  13       42.85       57.16     18.94 o 
   8   8  13        5.82        9.87     13.79 o 
 -11   9  13      235.07      276.23     45.85 o 
  -9   9  13       58.43       36.10     13.46 o 
  -7   9  13      137.29      127.64     15.79 o 
  -5   9  13      126.44      162.89     15.86 o 
  -3   9  13      111.03      116.69     13.47 o 
  -1   9  13      130.67      120.80     18.13 o 
   1   9  13      316.47      295.84     20.13 o 
   3   9  13       35.02       53.53      9.79 o 
   5   9  13      404.35      422.05     28.50 o 
   7   9  13      109.98      134.24     25.72 o 
 -10  10  13       59.35       82.86     20.68 o 
  -8  10  13        3.35       10.51     11.74 o 
  -6  10  13      167.03      164.45     16.94 o 
  -4  10  13      253.71      261.82     19.32 o 
  -2  10  13       24.55       22.79     11.08 o 
   0  10  13      160.64      164.00     15.39 o 
   2  10  13        6.98        0.65     11.38 o 
   4  10  13      142.42      143.80     13.84 o 
   6  10  13       25.07       75.20     17.36 o 
  -9  11  13       20.17       -2.13     12.26 o 
  -7  11  13       48.19       89.98     24.76 o 
  -5  11  13      130.37      158.07     19.71 o 
  -3  11  13      434.17      379.46     30.60 o 
  -1  11  13      569.91      501.93     24.70 o 
   1  11  13       70.75       76.31     12.62 o 
   3  11  13       45.71       45.82     17.82 o 
   5  11  13       22.97       25.84     12.25 o 
   7  11  13       22.51       21.41     18.29 o 
 -10  12  13        8.88       12.86     13.38 o 
  -8  12  13       29.89       35.90     22.70 o 
  -6  12  13       11.78       39.96     23.52 o 
  -4  12  13      133.20      165.69     24.50 o 
  -2  12  13       63.21      107.90     20.55 o 
   0  12  13      186.25      196.84     25.72 o 
   2  12  13      119.26      124.45     19.97 o 
   4  12  13       73.25       69.18     13.59 o 
   6  12  13       78.48       74.65     29.49 o 
  -9  13  13        1.03        1.20     12.17 o 
  -7  13  13       15.00        1.84     15.12 o 
  -5  13  13       14.49       19.56     12.11 o 
  -3  13  13      528.78      458.93     34.24 o 
  -1  13  13       45.77       51.20     14.38 o 
   1  13  13      253.52      222.57     26.50 o 
   3  13  13       64.53       73.05     19.33 o 
   5  13  13       71.20       98.92     29.46 o 
  -8  14  13       18.59       50.76     26.30 o 
  -6  14  13       18.49       56.93     27.11 o 
  -4  14  13       41.78       50.56     14.76 o 
  -2  14  13        5.78        9.91     10.90 o 
   0  14  13       47.41       60.95     14.91 o 
   2  14  13       14.95       18.62     14.70 o 
   4  14  13       46.20       67.75     23.11 o 
   6  14  13       19.42       24.49     23.30 o 
  -7  15  13       40.58       30.54     15.63 o 
  -5  15  13       12.01        7.92     12.05 o 
  -3  15  13       80.79       75.25     17.42 o 
  -1  15  13       85.68       73.16     18.02 o 
   1  15  13      124.93      183.13     23.46 o 
   3  15  13       26.05       39.10     15.92 o 
   5  15  13       61.77       36.64     26.61 o 
  -8  16  13       52.73       71.28     31.62 o 
  -6  16  13        7.76        1.12     11.54 o 
  -4  16  13        1.24        3.85     12.42 o 
  -2  16  13      306.97      316.53     31.10 o 
   0  16  13       56.07       58.57     17.55 o 
   2  16  13       68.84       43.71     19.98 o 
   4  16  13       29.93       66.48     21.63 o 
  -7  17  13      180.95      198.02     27.90 o 
  -5  17  13       67.15       92.90     19.96 o 
  -3  17  13        5.31       15.80     13.20 o 
  -1  17  13       79.77       82.37     18.88 o 
   1  17  13       64.62       53.68     16.47 o 
   3  17  13       10.86       42.86     25.75 o 
  -6  18  13       80.15      112.50     35.08 o 
  -4  18  13       60.25       62.10     21.98 o 
  -2  18  13      269.69      319.23     34.87 o 
   0  18  13      109.19      105.93     23.15 o 
   2  18  13       60.66       78.63     24.26 o 
  -3  19  13       96.95      182.77     27.73 o 
  -1  19  13        7.95       12.31     14.61 o 
   1  19  13       82.43      114.83     28.44 o 
 -12   0  14        8.64       31.30     38.52 o 
 -10   0  14       63.32      108.33     27.08 o 
  -8   0  14       96.47      151.93     38.52 o 
  -6   0  14      352.40      334.96     34.95 o 
  -4   0  14      301.80      290.51     35.63 o 
  -2   0  14      208.54      268.12     36.11 o 
   0   0  14       36.06       56.96      9.26 o 
   2   0  14      501.71      447.26     28.23 o 
   4   0  14      731.54      684.13     65.46 o 
   6   0  14       30.28       31.35     18.21 o 
   8   0  14       48.05       11.44     25.88 o 
 -11   1  14       27.15       38.56     17.56 o 
  -9   1  14        6.87       27.03     16.51 o 
  -7   1  14       15.08       28.89     12.70 o 
  -5   1  14      167.35      200.46     21.80 o 
  -3   1  14      178.41      181.28     17.20 o 
  -1   1  14      795.70      833.06     67.18 o 
   1   1  14      370.45      345.65     17.18 o 
   3   1  14       55.88       77.92     13.42 o 
   5   1  14      105.94       65.63     19.08 o 
   7   1  14        9.50        9.92     12.50 o 
 -12   2  14       73.19       81.93     28.51 o 
 -10   2  14       99.14       98.57     19.77 o 
  -8   2  14       83.75      103.17     18.24 o 
  -6   2  14      490.47      527.46     32.18 o 
  -4   2  14      147.82      136.32     21.37 o 
  -2   2  14       54.51       56.37      7.38 o 
   0   2  14       66.75       81.23     10.97 o 
   2   2  14       12.81        8.45      6.86 o 
   4   2  14      136.02      131.54     13.11 o 
   6   2  14       74.44       49.20     14.01 o 
   8   2  14       17.60        7.81     12.53 o 
 -11   3  14       88.68      103.52     20.23 o 
  -9   3  14      414.88      365.54     30.35 o 
  -7   3  14      124.42      153.12     19.39 o 
  -5   3  14      178.21      184.67     15.59 o 
  -3   3  14      539.09      525.08     23.05 o 
  -1   3  14      824.64      817.70     53.90 o 
   1   3  14       10.74       12.42     11.59 o 
   3   3  14       15.27        6.38      8.70 o 
   5   3  14      107.39      107.33     24.30 o 
   7   3  14       17.81       -5.37     11.30 o 
 -10   4  14       24.67       23.89     29.48 o 
  -8   4  14      129.50      132.39     20.85 o 
  -6   4  14      349.87      332.98     22.87 o 
  -4   4  14      298.08      293.06     19.11 o 
  -2   4  14      516.18      480.93     22.31 o 
   0   4  14     1189.67     1230.16     56.99 o 
   2   4  14       96.25      102.43     10.46 o 
   4   4  14       40.77       56.09     10.60 o 
   6   4  14       16.82       12.82     11.38 o 
   8   4  14        8.12        5.74     12.84 o 
 -11   5  14       38.45       44.93     16.75 o 
  -9   5  14      336.62      350.68     31.37 o 
  -7   5  14      138.80      164.46     26.63 o 
  -5   5  14      611.58      595.74     27.64 o 
  -3   5  14      117.26      144.88     19.06 o 
  -1   5  14      260.63      294.99     44.18 o 
   1   5  14      732.75      688.05     32.67 o 
   3   5  14       33.12       48.30     13.57 o 
   5   5  14       13.04       36.93     14.60 o 
   7   5  14       12.54       25.24     15.16 o 
 -10   6  14       59.83       84.74     20.12 o 
  -8   6  14      254.35      239.87     20.90 o 
  -6   6  14      465.81      458.28     45.78 o 
  -4   6  14      394.41      401.23     32.32 o 
  -2   6  14       99.44       91.46     10.99 o 
   0   6  14      316.27      310.48     21.52 o 
   2   6  14      169.63      175.56     16.52 o 
   4   6  14      143.04      112.79     13.46 o 
   6   6  14       10.36        7.21     11.37 o 
   8   6  14       23.42       19.99     18.84 o 
 -11   7  14      127.73       84.07     77.64 o 
  -9   7  14        4.88        8.07     10.55 o 
  -7   7  14      791.43      757.87     37.92 o 
  -5   7  14      847.94      763.11     35.11 o 
  -3   7  14      552.59      504.37     32.74 o 
  -1   7  14      108.79      125.57     21.42 o 
   1   7  14       43.39       34.71     10.10 o 
   3   7  14      122.83      121.27     16.21 o 
   5   7  14       18.37       27.34     11.21 o 
   7   7  14       20.07       28.52     14.26 o 
 -10   8  14       93.27      105.52     39.06 o 
  -8   8  14      209.02      198.95     19.54 o 
  -6   8  14        6.94       21.09     18.00 o 
  -4   8  14      232.67      235.78     18.94 o 
  -2   8  14      831.05      751.10     33.34 o 
   0   8  14      564.84      550.00     29.67 o 
   2   8  14        3.26        9.48      9.88 o 
   4   8  14       66.47       60.65     10.81 o 
   6   8  14       68.61       48.75     16.46 o 
  -9   9  14       18.77        5.91     12.69 o 
  -7   9  14      465.00      450.98     27.39 o 
  -5   9  14      706.53      647.39     32.48 o 
  -3   9  14      173.47      163.35     14.97 o 
  -1   9  14       58.90       86.96     16.28 o 
   1   9  14       55.84       84.18     20.47 o 
   3   9  14       39.58       32.45     12.40 o 
   5   9  14       55.27       58.95     16.03 o 
   7   9  14       18.06       22.16     19.82 o 
 -10  10  14       38.43       34.90     20.53 o 
  -8  10  14      131.15      124.78     21.69 o 
  -6  10  14        1.30        9.05     14.94 o 
  -4  10  14      196.59      180.01     17.32 o 
  -2  10  14      643.19      614.13     30.30 o 
   0  10  14      135.67      186.41     26.35 o 
   2  10  14       49.22       55.44     12.52 o 
   4  10  14       79.99       98.11     16.17 o 
   6  10  14       50.62       24.16     18.87 o 
  -9  11  14      122.25      142.21     22.97 o 
  -7  11  14        6.53       16.36     12.60 o 
  -5  11  14       46.14       83.61     18.07 o 
  -3  11  14      393.79      344.00     27.53 o 
  -1  11  14       14.27        1.37      9.58 o 
   1  11  14      216.86      202.68     17.29 o 
   3  11  14       47.38       47.32     12.89 o 
   5  11  14       59.07       69.23     37.88 o 
  -8  12  14      203.39      228.46     26.72 o 
  -6  12  14       62.27       54.97     16.30 o 
  -4  12  14       74.12       97.80     17.19 o 
  -2  12  14       86.57       99.16     16.32 o 
   0  12  14      154.27      124.49     19.16 o 
   2  12  14        9.54       13.35     13.00 o 
   4  12  14       76.72       92.90     20.07 o 
   6  12  14       83.52       47.55     24.69 o 
  -9  13  14       22.90       11.37     16.03 o 
  -7  13  14       19.37       12.80     13.34 o 
  -5  13  14       67.43       53.65     15.23 o 
  -3  13  14        9.53       43.73     23.22 o 
  -1  13  14       13.28        2.55     10.15 o 
   1  13  14      147.30      179.54     24.92 o 
   3  13  14       59.61       59.58     17.09 o 
   5  13  14        5.81        2.41     17.88 o 
  -8  14  14       19.26       29.67     16.58 o 
  -6  14  14      131.36      149.60     25.45 o 
  -4  14  14       52.10       34.98     14.23 o 
  -2  14  14      126.78      124.41     20.38 o 
   0  14  14       63.75      209.39     63.57 o 
   2  14  14       57.30       38.85     16.74 o 
   4  14  14       12.69       22.07     16.74 o 
  -7  15  14        0.80      -15.46     15.46 o 
  -5  15  14        4.22        4.79     12.19 o 
  -3  15  14       44.81       40.63     16.41 o 
  -1  15  14       36.74       35.21     25.28 o 
   1  15  14      128.40      169.72     33.88 o 
   3  15  14       49.12       64.16     20.81 o 
  -6  16  14      144.73      179.91     28.35 o 
  -4  16  14       69.82       37.56     16.58 o 
  -2  16  14       33.79       29.04     15.57 o 
   0  16  14       15.21        8.87     13.29 o 
   2  16  14      152.20      191.33     29.90 o 
  -5  17  14       43.14       31.22     15.63 o 
  -3  17  14       35.97       45.90     16.53 o 
  -1  17  14       20.96       27.62     15.27 o 
   1  17  14       50.22       47.26     17.46 o 
  -4  18  14       86.74       91.27     23.41 o 
  -2  18  14       19.80       10.67     13.82 o 
   0  18  14      190.76      255.61     33.38 o 
 -11   1  15       69.82       44.12     17.78 o 
  -9   1  15       82.04      107.05     19.49 o 
  -7   1  15      123.97      158.65     28.60 o 
  -5   1  15      303.71      286.13     24.39 o 
  -3   1  15       85.42       79.36     14.51 o 
  -1   1  15      158.79      204.58     38.23 o 
   1   1  15      157.94      127.08     11.40 o 
   3   1  15        2.32        3.08      9.60 o 
   5   1  15      159.22      145.26     24.07 o 
   7   1  15      133.62      169.18     27.99 o 
 -10   2  15      118.41       85.12     18.54 o 
  -8   2  15       71.89      104.50     19.12 o 
  -6   2  15      555.29      506.47     33.51 o 
  -4   2  15      613.71      651.39     38.97 o 
  -2   2  15      274.91      262.92     23.63 o 
   0   2  15       73.51      105.88     13.06 o 
   2   2  15      108.37      104.34     11.77 o 
   4   2  15      222.40      195.90     17.28 o 
   6   2  15       26.35       11.97     11.44 o 
 -11   3  15       48.18       31.04     14.97 o 
  -9   3  15       30.15       15.79     12.36 o 
  -7   3  15        1.97       -3.18     10.20 o 
  -5   3  15      137.97      159.13     19.68 o 
  -3   3  15       65.44      108.81     14.80 o 
  -1   3  15      406.60      375.70     43.11 o 
   1   3  15      795.20      801.83     36.42 o 
   3   3  15      479.54      450.80     22.81 o 
   5   3  15        3.03       -1.65      8.20 o 
   7   3  15        0.36        5.36     11.30 o 
 -10   4  15       24.46       33.02     14.10 o 
  -8   4  15       63.09       78.88     16.74 o 
  -6   4  15       67.51       60.23     21.02 o 
  -4   4  15      185.57      183.25     19.96 o 
  -2   4  15      123.51      132.56     13.19 o 
   0   4  15      199.05      190.36     25.94 o 
   2   4  15      165.36      164.50     16.50 o 
   4   4  15       85.48       89.61     12.10 o 
   6   4  15       10.72       13.73     12.75 o 
 -11   5  15       19.81       24.62     16.58 o 
  -9   5  15      131.62      143.03     20.97 o 
  -7   5  15      387.68      387.33     30.91 o 
  -5   5  15      163.62      156.33     16.19 o 
  -3   5  15      198.20      221.72     33.13 o 
  -1   5  15       15.41       25.02     12.58 o 
   1   5  15       18.45       13.11      8.85 o 
   3   5  15       65.38       94.18     13.39 o 
   5   5  15        3.15       -1.10      9.08 o 
   7   5  15        4.46        0.73     14.28 o 
 -10   6  15       11.10        6.83     11.67 o 
  -8   6  15      141.14      113.43     19.78 o 
  -6   6  15      137.88      157.59     20.82 o 
  -4   6  15      318.24      320.15     27.28 o 
  -2   6  15      249.24      206.63     17.14 o 
   0   6  15       28.19       15.37      8.44 o 
   2   6  15      274.13      237.45     20.24 o 
   4   6  15      261.29      269.33     24.77 o 
   6   6  15      119.15      123.72     25.58 o 
  -9   7  15       92.07       95.38     18.47 o 
  -7   7  15      149.98      153.34     16.90 o 
  -5   7  15      435.11      450.30     25.97 o 
  -3   7  15       92.09      102.82     13.39 o 
  -1   7  15      174.88      189.31     15.22 o 
   1   7  15      146.16      154.67     16.36 o 
   3   7  15       32.56       55.01     13.11 o 
   5   7  15       31.44       24.26     15.91 o 
   7   7  15       63.02      112.25     26.87 o 
 -10   8  15       15.58       28.50     18.94 o 
  -8   8  15       23.56       38.23     15.50 o 
  -6   8  15        9.30        7.07      9.08 o 
  -4   8  15      328.09      290.88     20.45 o 
  -2   8  15      191.26      174.93     16.61 o 
   0   8  15      112.29      108.69     19.36 o 
   2   8  15       80.11       96.24     14.71 o 
   4   8  15       73.82       87.57     16.09 o 
   6   8  15       44.92       26.71     18.18 o 
  -9   9  15       36.26       42.66     21.52 o 
  -7   9  15       24.86       35.73     12.03 o 
  -5   9  15      127.77      125.48     15.53 o 
  -3   9  15      139.84      150.30     23.34 o 
  -1   9  15      228.14      215.34     18.35 o 
   1   9  15      162.25      169.05     17.36 o 
   3   9  15       54.95       59.73     14.08 o 
   5   9  15       11.87       13.67     15.01 o 
 -10  10  15        4.07        1.94     15.94 o 
  -8  10  15       87.04       97.84     21.27 o 
  -6  10  15       14.39       12.51     12.16 o 
  -4  10  15        2.82       17.12      9.76 o 
  -2  10  15      116.84      147.41     15.36 o 
   0  10  15        9.96       -6.40      9.59 o 
   2  10  15       41.77       88.52     23.78 o 
   4  10  15      134.43      150.50     19.39 o 
   6  10  15       37.51       74.17     61.39 o 
  -9  11  15        6.50      -20.00     20.00 o 
  -7  11  15      153.97      156.41     21.95 o 
  -5  11  15      101.59      101.31     18.91 o 
  -3  11  15      152.55      158.07     21.26 o 
  -1  11  15       28.52       23.75     13.36 o 
   1  11  15       23.63       16.84     12.27 o 
   3  11  15       33.26       21.54     13.89 o 
   5  11  15       11.45       24.40     25.49 o 
  -8  12  15       13.60        5.72     21.20 o 
  -6  12  15       47.21       48.72     16.21 o 
  -4  12  15      200.11      210.06     24.08 o 
  -2  12  15       74.79       52.15     16.00 o 
   0  12  15       44.95       80.77     17.35 o 
   2  12  15       44.16       68.37     17.19 o 
   4  12  15       68.64       59.65     34.31 o 
  -7  13  15       21.52       40.09     18.00 o 
  -5  13  15       17.25       11.34     13.85 o 
  -3  13  15       26.99       28.89     14.07 o 
  -1  13  15       64.69       67.42     17.82 o 
   1  13  15       45.70      118.40     40.26 o 
   3  13  15       90.24      132.66     23.81 o 
  -8  14  15       60.01       57.45     24.39 o 
  -6  14  15       14.57       10.97     16.20 o 
  -4  14  15       70.97       60.81     32.84 o 
  -2  14  15       42.75       61.37     25.01 o 
   0  14  15       17.37       26.68     13.58 o 
   2  14  15      154.38      151.33     25.41 o 
   4  14  15       39.74       19.51     23.37 o 
  -7  15  15       21.50        8.35     14.18 o 
  -5  15  15       46.26      107.29     36.84 o 
  -3  15  15       43.57       21.17     14.10 o 
  -1  15  15       43.81       81.52     25.89 o 
   1  15  15        5.52        9.07     12.44 o 
   3  15  15       93.22      172.15     29.08 o 
  -6  16  15       45.85       72.96     27.49 o 
  -4  16  15       57.27       56.88     18.00 o 
  -2  16  15        4.72       37.49     40.88 o 
   0  16  15        7.09       12.05     13.99 o 
   2  16  15       26.55       51.36     24.67 o 
  -5  17  15       39.77       34.37     24.87 o 
  -3  17  15       13.45        0.52     12.22 o 
  -1  17  15      117.97      105.59     22.37 o 
   1  17  15       20.48       12.09     15.03 o 
 -10   0  16       76.69       96.52     30.51 o 
  -8   0  16      224.62      181.27     42.13 o 
  -6   0  16       73.28       85.07     43.94 o 
  -4   0  16     1088.15     1218.01     83.95 o 
  -2   0  16     1280.16     1262.48     83.66 o 
   0   0  16      489.36      395.14     41.71 o 
   2   0  16       89.10      106.89     17.06 o 
   4   0  16      333.07      317.63     31.91 o 
   6   0  16        7.85       40.30     23.37 o 
 -11   1  16       55.35       85.51     35.45 o 
  -9   1  16       50.16       65.61     19.29 o 
  -7   1  16       53.75       68.39     16.16 o 
  -5   1  16        7.14        3.65     10.95 o 
  -3   1  16      956.38      893.54     46.17 o 
  -1   1  16      404.31      461.30     44.65 o 
   1   1  16       24.96       29.86     17.91 o 
   3   1  16       85.39      112.75     16.51 o 
   5   1  16       33.87       30.80     13.37 o 
   7   1  16       20.84       43.93     36.74 o 
 -10   2  16       82.51       80.45     31.45 o 
  -8   2  16      395.48      414.36     33.85 o 
  -6   2  16       59.90       70.96     15.22 o 
  -4   2  16       18.13       33.55     24.97 o 
  -2   2  16      130.15      142.65     35.10 o 
   0   2  16       36.26       51.52     30.86 o 
   2   2  16       88.91       73.77     12.86 o 
   4   2  16       92.10      128.45     28.80 o 
   6   2  16       24.08       35.60     18.75 o 
 -11   3  16       44.57       47.27     18.27 o 
  -9   3  16       39.51       42.22     15.92 o 
  -7   3  16      104.82       94.98     17.98 o 
  -5   3  16      115.99      129.07     19.56 o 
  -3   3  16      217.94      189.41     27.71 o 
  -1   3  16       56.96       93.68     19.51 o 
   1   3  16        2.97        5.55      8.11 o 
   3   3  16       39.17       37.68     11.97 o 
   5   3  16       12.87       21.89     16.38 o 
   7   3  16       12.15       65.78     49.27 o 
 -10   4  16       44.03       26.08     14.77 o 
  -8   4  16      237.66      305.19     35.79 o 
  -6   4  16      148.89      122.14     19.08 o 
  -4   4  16      619.52      669.69     41.48 o 
  -2   4  16       68.78       88.42     15.17 o 
   0   4  16       77.54       90.52     19.89 o 
   2   4  16      563.96      533.76     33.81 o 
   4   4  16       99.83      107.69     20.40 o 
   6   4  16        3.11        7.84     15.26 o 
  -9   5  16       34.41       14.42     13.63 o 
  -7   5  16      191.02      166.16     20.62 o 
  -5   5  16      269.67      312.10     42.05 o 
  -3   5  16       58.14       62.56     11.24 o 
  -1   5  16       63.24       73.05     18.14 o 
   1   5  16      123.45      125.20     15.77 o 
   3   5  16       37.66       26.14     11.53 o 
   5   5  16       11.69       46.21     18.69 o 
 -10   6  16       47.96       49.32     18.10 o 
  -8   6  16      101.98      158.73     23.39 o 
  -6   6  16      184.36      146.26     18.85 o 
  -4   6  16      280.87      300.12     20.40 o 
  -2   6  16       98.94       79.54     15.63 o 
   0   6  16       40.13       23.28     10.67 o 
   2   6  16      424.07      377.61     26.81 o 
   4   6  16       27.78       19.04     11.02 o 
   6   6  16       26.47       64.85     30.89 o 
  -9   7  16       68.19      106.19     21.09 o 
  -7   7  16       26.67        9.74     12.58 o 
  -5   7  16      106.80      135.67     18.59 o 
  -3   7  16      138.96      126.53     16.14 o 
  -1   7  16       34.56       44.64     14.32 o 
   1   7  16      397.01      378.63     26.80 o 
   3   7  16       55.88       50.21     15.13 o 
   5   7  16       19.17        8.30     14.91 o 
 -10   8  16      138.98      135.71     29.96 o 
  -8   8  16       25.08       22.41     14.17 o 
  -6   8  16       12.03       19.70     11.68 o 
  -4   8  16       86.36       91.99     14.04 o 
  -2   8  16      170.72      161.17     17.09 o 
   0   8  16       11.71       -7.05      9.87 o 
   2   8  16       47.84       44.49     14.81 o 
   4   8  16      157.73      216.50     26.30 o 
   6   8  16       17.47        6.17     15.37 o 
  -9   9  16        5.89       40.93     23.83 o 
  -7   9  16      143.17      196.65     29.77 o 
  -5   9  16       66.13       42.65     11.67 o 
  -3   9  16        5.15       -0.41      7.35 o 
  -1   9  16      131.33      114.14     17.43 o 
   1   9  16       74.42       75.23     15.71 o 
   3   9  16        0.02       22.33     11.15 o 
   5   9  16      114.76      165.30     26.94 o 
  -8  10  16      151.60      184.56     33.63 o 
  -6  10  16        6.80        7.95     11.20 o 
  -4  10  16       75.96       79.33     16.47 o 
  -2  10  16       11.28       10.61      9.37 o 
   0  10  16       50.36       75.22     27.99 o 
   2  10  16        5.93       -0.79      8.68 o 
   4  10  16       78.22       80.42     19.88 o 
  -7  11  16       14.37       -3.10     16.29 o 
  -5  11  16       26.02       28.39     14.02 o 
  -3  11  16       17.53       20.27     12.54 o 
  -1  11  16       24.35       34.73     21.32 o 
   1  11  16       24.03       38.34     30.70 o 
   3  11  16       20.56       12.88     17.13 o 
   5  11  16       51.89       41.47     27.83 o 
  -8  12  16        3.36       18.47     20.49 o 
  -6  12  16       48.24       96.31     29.89 o 
  -4  12  16       10.79       34.16     21.37 o 
  -2  12  16       88.50      114.26     19.83 o 
   0  12  16       22.89       25.97     14.15 o 
   2  12  16       97.39      113.92     22.11 o 
   4  12  16       52.37       23.94     22.79 o 
  -7  13  16       25.36       -6.29     17.34 o 
  -5  13  16       22.65       16.93     14.05 o 
  -3  13  16        4.84        1.72     11.57 o 
  -1  13  16        5.06       -6.23     12.35 o 
   1  13  16       18.79       38.51     17.45 o 
   3  13  16       15.65       17.30     15.27 o 
  -6  14  16       50.10       36.68     17.53 o 
  -4  14  16       45.66       24.05     14.51 o 
  -2  14  16       35.57       43.55     18.58 o 
   0  14  16       59.50       63.50     25.19 o 
   2  14  16       17.92       18.42     18.04 o 
  -5  15  16        6.96        4.75     12.89 o 
  -3  15  16       19.08       42.59     18.39 o 
  -1  15  16        1.41      -11.19     14.42 o 
   1  15  16       24.15       47.74     17.44 o 
  -4  16  16      100.54      139.58     26.90 o 
  -2  16  16       47.05       30.75     17.04 o 
   0  16  16       15.29       35.71     18.48 o 
  -9   1  17       95.06       85.44     21.25 o 
  -7   1  17      150.96      165.68     23.87 o 
  -5   1  17       74.84       84.29     18.13 o 
  -3   1  17      608.01      555.10     39.78 o 
  -1   1  17       67.30       91.33     19.08 o 
   1   1  17      148.56      182.30     35.08 o 
   3   1  17       61.49       59.44     17.41 o 
   5   1  17       18.27       12.04     20.43 o 
 -10   2  17        0.65       -6.40     14.26 o 
  -8   2  17       22.17       -0.95     12.44 o 
  -6   2  17        2.98        6.04     11.62 o 
  -4   2  17        9.76       14.89     11.83 o 
  -2   2  17        6.03        9.98     12.02 o 
   0   2  17        9.46       17.94     12.42 o 
   2   2  17       27.49       33.58     26.93 o 
   4   2  17       58.64       43.31     14.23 o 
   6   2  17      130.76      183.96     66.21 o 
  -9   3  17       28.29      111.74     43.72 o 
  -7   3  17      178.20      160.91     23.28 o 
  -5   3  17      122.75      113.31     20.76 o 
  -3   3  17      116.32      133.37     20.69 o 
  -1   3  17      138.08      156.65     23.78 o 
   1   3  17       79.36       86.09     19.50 o 
   3   3  17       95.25       99.39     16.25 o 
   5   3  17        4.68       21.58     26.65 o 
 -10   4  17       42.73       34.14     16.53 o 
  -8   4  17       26.23       16.26     19.29 o 
  -6   4  17      186.11      184.19     23.13 o 
  -4   4  17      116.69      135.42     21.72 o 
  -2   4  17       11.38       34.59     12.29 o 
   0   4  17      111.93      142.01     21.19 o 
   2   4  17      371.23      380.68     28.34 o 
   4   4  17        1.02      -12.55     17.81 o 
   6   4  17       28.18       19.77     25.45 o 
  -9   5  17       17.27       58.12     26.76 o 
  -7   5  17       51.92       40.37     17.11 o 
  -5   5  17       47.48       48.23     14.33 o 
  -3   5  17       90.57      124.46     22.94 o 
  -1   5  17       30.42       30.95     11.93 o 
   1   5  17      166.26      136.97     18.01 o 
   3   5  17       58.00       63.84     19.99 o 
   5   5  17       44.19       72.71     27.07 o 
  -8   6  17       44.79       35.13     15.12 o 
  -6   6  17       90.36       91.64     17.62 o 
  -4   6  17      536.49      503.92     35.80 o 
  -2   6  17       48.45       42.98     13.91 o 
   0   6  17       84.92       84.06     14.84 o 
   2   6  17       66.37       96.59     16.10 o 
   4   6  17      108.76      134.62     27.76 o 
  -9   7  17       36.54       27.54     20.64 o 
  -7   7  17      141.58      184.78     22.24 o 
  -5   7  17       19.56       26.67     11.95 o 
  -3   7  17      220.14      179.24     21.67 o 
  -1   7  17      127.30      158.79     27.92 o 
   1   7  17       75.65       52.25     16.52 o 
   3   7  17        0.21        3.82     10.36 o 
   5   7  17      101.34      121.48     26.37 o 
  -8   8  17      112.81      126.01     25.90 o 
  -6   8  17       29.95       11.35     11.93 o 
  -4   8  17       45.95       57.23     22.76 o 
  -2   8  17       59.24       32.33     11.31 o 
   0   8  17        2.44       -3.75     11.15 o 
   2   8  17      136.24      214.13     23.98 o 
   4   8  17       31.45       68.99     22.38 o 
  -9   9  17       52.04       76.99     30.35 o 
  -7   9  17      142.08      162.06     29.74 o 
  -5   9  17       42.16       26.20     16.56 o 
  -3   9  17       92.51       95.20     14.47 o 
  -1   9  17       36.13       38.06     18.85 o 
   1   9  17      134.02      149.33     20.48 o 
   3   9  17       38.66       85.99     23.78 o 
  -8  10  17        0.05        4.67     17.98 o 
  -6  10  17       10.87        1.56     13.76 o 
  -4  10  17       59.33       38.80     14.26 o 
  -2  10  17       26.36       20.29     12.53 o 
   0  10  17        6.67       24.87     17.55 o 
   2  10  17       86.61       91.70     24.39 o 
   4  10  17       19.62        3.61     14.84 o 
  -7  11  17       91.55       94.10     26.34 o 
  -5  11  17       20.33       28.35     19.20 o 
  -3  11  17       30.47       74.58     17.29 o 
  -1  11  17       19.44       38.86     33.46 o 
   1  11  17        1.72       22.88     20.15 o 
   3  11  17       78.68       71.30     23.55 o 
  -6  12  17       69.04       75.44     22.78 o 
  -4  12  17      101.48       87.70     21.58 o 
  -2  12  17       36.51       73.04     32.67 o 
   0  12  17        0.25       -2.44     11.44 o 
   2  12  17       18.11       32.24     20.85 o 
  -5  13  17       23.60       85.17     33.13 o 
  -3  13  17       30.99       -1.98     11.86 o 
  -1  13  17        1.49       -2.59     11.59 o 
   1  13  17       56.12       68.46     32.79 o 
  -4  14  17        4.35        3.11     14.75 o 
  -2  14  17       27.03       28.82     16.03 o 
   0  14  17       98.75      120.14     24.15 o 
  -3  15  17        2.72      -15.22     15.22 o 
  -1  15  17       24.69       41.06     17.73 o 
  -8   0  18      182.86      242.74     64.40 o 
  -6   0  18       63.04       62.62     34.31 o 
  -4   0  18       19.81       31.86     27.69 o 
  -2   0  18       75.40       98.43     24.84 o 
   0   0  18      238.06      230.89     34.90 o 
   2   0  18       73.47       82.02     25.01 o 
   4   0  18        5.24       25.28     36.11 o 
  -9   1  18       43.37       39.87     17.64 o 
  -7   1  18      166.46      167.74     24.98 o 
  -5   1  18       94.53       62.88     18.79 o 
  -3   1  18       54.91       56.71     17.16 o 
  -1   1  18        5.60       33.75     29.20 o 
   1   1  18       42.21       32.38     15.22 o 
   3   1  18       62.56       93.90     19.96 o 
   5   1  18        1.72       16.83     19.99 o 
  -8   2  18       25.73       23.54     14.66 o 
  -6   2  18      155.82      189.95     24.31 o 
  -4   2  18      102.94      142.97     23.90 o 
  -2   2  18       13.96       33.09     14.18 o 
   0   2  18       23.70       11.75     12.60 o 
   2   2  18       17.59       11.41     12.84 o 
   4   2  18       80.15       97.72     29.28 o 
  -9   3  18       39.23       46.38     21.03 o 
  -7   3  18       44.37       55.36     18.00 o 
  -5   3  18       82.40      110.16     19.33 o 
  -3   3  18       48.49       49.62     17.14 o 
  -1   3  18       55.39       67.45     19.10 o 
   1   3  18        1.04       80.93     46.91 o 
   3   3  18       11.54        5.47     11.62 o 
   5   3  18       12.85       33.50     22.55 o 
  -8   4  18        9.95        5.35     12.54 o 
  -6   4  18       41.43       65.56     27.97 o 
  -4   4  18      578.84      534.37     44.35 o 
  -2   4  18      162.05      184.53     23.03 o 
   0   4  18       13.29        8.32     15.17 o 
   2   4  18      194.67      200.38     24.68 o 
   4   4  18       15.47       38.04     24.94 o 
  -9   5  18       12.97        4.73     12.45 o 
  -7   5  18       41.54       57.29     16.44 o 
  -5   5  18       21.59        0.90     13.38 o 
  -3   5  18       26.70       14.39     13.21 o 
  -1   5  18       33.43       86.79     19.16 o 
   1   5  18      105.00      120.53     30.93 o 
   3   5  18       54.09       24.96     14.76 o 
  -8   6  18       45.40       36.55     15.98 o 
  -6   6  18      143.80      140.12     21.93 o 
  -4   6  18       20.49        3.38     12.86 o 
  -2   6  18       32.23       37.90     13.37 o 
   0   6  18        4.33       36.23     19.09 o 
   2   6  18       30.30       31.81     31.60 o 
   4   6  18      123.43      177.45     39.73 o 
  -7   7  18       84.00       85.27     20.68 o 
  -5   7  18       83.48       76.06     18.60 o 
  -3   7  18      112.26       83.54     17.86 o 
  -1   7  18       12.78        9.85     13.85 o 
   1   7  18      313.33      340.83     35.79 o 
   3   7  18       63.27      110.11     40.73 o 
  -8   8  18       46.48       15.15     17.98 o 
  -6   8  18       49.15       98.41     24.55 o 
  -4   8  18       35.28       28.14     14.76 o 
  -2   8  18      121.01      130.52     26.76 o 
   0   8  18       49.64       52.83     18.16 o 
   2   8  18      229.93      227.30     29.05 o 
   4   8  18       69.62       99.91     49.36 o 
  -7   9  18       75.54      118.46     28.77 o 
  -5   9  18       36.80        1.43     13.06 o 
  -3   9  18        4.61       20.15     16.26 o 
  -1   9  18       20.16      -15.58     17.79 o 
   1   9  18       26.35       29.09     30.12 o 
   3   9  18       26.89       -7.46     21.23 o 
  -6  10  18       75.77      159.53     59.73 o 
  -4  10  18       25.55       29.85     18.96 o 
  -2  10  18       30.52       15.91     21.50 o 
   0  10  18       70.23      113.82     26.12 o 
   2  10  18        8.35        3.05     17.17 o 
  -5  11  18       36.15       14.14     19.42 o 
  -3  11  18       46.78       32.59     24.42 o 
  -1  11  18       69.76       91.34     23.45 o 
   1  11  18       23.99      122.13     29.33 o 
  -6  12  18        7.20       29.61     19.91 o 
  -4  12  18       30.62       37.80     24.86 o 
  -2  12  18      127.93      169.41     54.84 o 
   0  12  18       16.89       31.65     20.01 o 
  -5  13  18        8.84      -19.93     19.93 o 
  -3  13  18        1.82       -2.02     14.65 o 
  -1  13  18       34.34       54.01     24.93 o 
  -9   1  19        1.08      -13.43     15.59 o 
  -7   1  19       18.80       12.06     14.32 o 
  -5   1  19        8.76       13.10     13.73 o 
  -3   1  19       45.60       60.43     17.36 o 
  -1   1  19      139.86      165.52     22.30 o 
   1   1  19       72.72       77.98     18.20 o 
   3   1  19        0.56       -9.90     22.26 o 
  -8   2  19       35.02       13.66     14.07 o 
  -6   2  19       18.82       16.39     14.87 o 
  -4   2  19      100.15       80.67     23.11 o 
  -2   2  19       88.39       87.20     19.16 o 
   0   2  19       77.59      145.43     36.03 o 
   2   2  19       31.34       51.94     17.43 o 
   4   2  19       53.76       61.43     55.37 o 
  -7   3  19       60.28       98.58     34.75 o 
  -5   3  19       99.42      143.47     24.05 o 
  -3   3  19       35.24       41.12     15.20 o 
  -1   3  19       76.18       45.82     18.62 o 
   1   3  19       59.22       34.83     15.92 o 
   3   3  19       15.39       11.16     20.38 o 
  -8   4  19       31.64       71.32     23.19 o 
  -6   4  19      230.32      220.75     27.43 o 
  -4   4  19       74.50       34.72     16.38 o 
  -2   4  19       18.81       10.63     14.05 o 
   0   4  19       39.23       49.30     26.58 o 
   2   4  19       30.31       33.52     15.38 o 
   4   4  19       42.20       62.14     31.51 o 
  -7   5  19       36.77       54.89     18.25 o 
  -5   5  19      174.11      167.48     25.70 o 
  -3   5  19      214.70      180.96     24.80 o 
  -1   5  19       18.12       16.04     13.72 o 
   1   5  19       29.00       -1.08     11.10 o 
   3   5  19       32.48       32.01     26.56 o 
  -8   6  19       77.66       67.13     23.28 o 
  -6   6  19       12.61       46.32     16.92 o 
  -4   6  19       45.62       35.28     15.00 o 
  -2   6  19       47.00       24.23     13.62 o 
   0   6  19       14.32       21.43     16.07 o 
   2   6  19      144.59      156.46     24.68 o 
  -7   7  19       63.54       57.60     22.38 o 
  -5   7  19        5.61       -1.31     11.44 o 
  -3   7  19       27.14       18.60     13.66 o 
  -1   7  19       70.10       91.37     28.46 o 
   1   7  19       63.22       60.99     21.14 o 
   3   7  19      104.59       87.62     33.42 o 
  -6   8  19       23.22       22.93     17.87 o 
  -4   8  19      245.38      207.21     32.62 o 
  -2   8  19       19.73       57.59     22.17 o 
   0   8  19        0.46       13.84     15.12 o 
   2   8  19       79.91       88.78     33.27 o 
  -5   9  19      129.26      128.28     27.69 o 
  -3   9  19      129.02      123.30     28.50 o 
  -1   9  19        3.25       23.09     19.06 o 
   1   9  19       32.84       41.35     24.79 o 
  -6  10  19       47.35       77.88     34.99 o 
  -4  10  19        3.26       39.00     43.52 o 
  -2  10  19        1.38        8.83     16.46 o 
   0  10  19       63.52       72.43     37.22 o 
  -5  11  19        8.22        4.01     17.24 o 
  -3  11  19       38.60       14.49     18.97 o 
  -1  11  19       38.88       87.76     26.47 o 
  -2  12  19        0.46       13.72     16.98 o 
  -6   0  20       58.77       22.01     20.22 o 
  -4   0  20       59.45       42.72     33.71 o 
  -2   0  20       88.68       95.82     38.52 o 
   0   0  20       10.56       17.17     27.09 o 
   2   0  20       42.96       13.44     20.84 o 
  -7   1  20       45.91       63.64     20.28 o 
  -5   1  20       73.58       68.05     28.85 o 
  -3   1  20       55.67       36.02     16.64 o 
  -1   1  20       12.61       -4.19     12.01 o 
   1   1  20        9.02       15.45     15.91 o 
  -6   2  20       46.12      101.88     31.80 o 
  -4   2  20        8.13       15.18     16.04 o 
  -2   2  20       18.81       32.90     16.18 o 
   0   2  20       29.28       66.03     30.75 o 
   2   2  20       14.32        9.44     14.82 o 
  -7   3  20       13.19       25.10     16.69 o 
  -5   3  20       52.99       79.08     36.73 o 
  -3   3  20       29.87       12.59     13.34 o 
  -1   3  20       32.17        9.54     15.09 o 
   1   3  20       71.60       59.93     20.13 o 
  -6   4  20        9.74       20.45     14.51 o 
  -4   4  20       20.10       18.25     15.03 o 
  -2   4  20        9.21        6.87     12.74 o 
   0   4  20       25.25        6.31     21.55 o 
   2   4  20       63.60       61.20     34.69 o 
  -7   5  20       31.70       21.04     19.81 o 
  -5   5  20       32.02       18.42     18.24 o 
  -3   5  20      103.01      154.21     25.60 o 
  -1   5  20       42.47       92.54     51.04 o 
   1   5  20       74.00       94.71     29.43 o 
  -6   6  20       20.14       22.91     20.70 o 
  -4   6  20       71.10       70.58     18.46 o 
  -2   6  20       36.84       22.23     14.25 o 
   0   6  20        2.02        3.46     14.50 o 
  -5   7  20      120.96      110.44     44.76 o 
  -3   7  20        4.45        5.14     15.89 o 
  -1   7  20       14.57       16.91     15.87 o 
   1   7  20       11.11      -10.70     18.56 o 
  -4   8  20        1.13        0.10     20.12 o 
  -2   8  20       32.67       26.22     18.47 o 
   0   8  20        5.37       51.85     40.31 o 
  -3   9  20        3.36       -8.20     16.92 o 
  -1   9  20        2.89       19.43     23.31 o 
  -5   1  21       27.11       17.94     15.79 o 
  -3   1  21       73.01       58.98     18.69 o 
  -1   1  21       50.10       28.56     16.87 o 
   1   1  21       20.80       -0.58     17.03 o 
  -6   2  21       45.43       64.75     27.28 o 
  -4   2  21      125.00      126.44     24.94 o 
  -2   2  21        9.23        3.68     12.72 o 
   0   2  21       22.86       66.68     33.50 o 
  -5   3  21       45.35       46.20     21.02 o 
  -3   3  21       13.82       -1.74     12.93 o 
  -1   3  21        4.59       26.05     15.85 o 
  -4   4  21       93.18       88.17     23.30 o 
  -2   4  21       26.20       18.23     15.30 o 
   0   4  21        4.51       -6.48     15.06 o 
  -5   5  21        4.55        6.16     17.55 o 
  -3   5  21      115.74      110.67     23.66 o 
  -1   5  21       47.54       60.54     19.82 o 
  -4   6  21       66.68       48.03     29.76 o 
  -2   6  21       36.77        3.85     16.71 o 
                                                 
